# Supplementary material for: Sam68 Exacerbates Pathologic Cardiac Hypertrophy by Suppressing Cardiomyocyte Glucose Oxidation
Source: Circulation. 2026 May 22;153(25):2044–63. doi: 10.1161/CIRCULATIONAHA.125.077533 (PMC13286121; doi:10.1161/CIRCULATIONAHA.125.077533)
Supplement: Supplementary file 2 [file cir-153-2044-s002.xlsx]

## Sheet: 13C-Glucose Flux total Ion
ID	Name	formula		ShamCTR_1	ShamCTR_2	ShamCTR_3	ShamCTR_4	ShamCTR_5	ShamcKO_1	ShamcKO_2	ShamcKO_3	ShamcKO_4	ShamcKO_5	TAC3dCTR_1	TAC3dCTR_2	TAC3dCTR_3	TAC3dCTR_4	TAC3dCTR_5	TAC3dcKO_1	TAC3dcKO_2	TAC3dcKO_3	TAC3dcKO_4	TAC3dcKO_5	T4WCTR_1	T4WCTR_2	T4WCTR_3	T4WCTR_4	T4WKO_1	T4WKO_2	T4WKO_3	T4WKO_4
1	Glucose	C6H12O6		261084	786436	326788	389897	606125	928569	535949	839758	607416	681555	3.51483e+06	3.38997e+06	3.45942e+06	2.63922e+06	2.50163e+06	3.00789e+06	3.16929e+06	2.18116e+06	4.77879e+06	2.95688e+06	218487	305424	174726	152522	264071	332400	165569	109087
2	Glucose-6-phosphate	C6H13O9P1		7.34262e+06	5.17618e+06	4.7044e+06	5.58884e+06	5.50178e+06	6.4362e+06	3.98626e+06	1.41701e+07	8.2122e+06	1.07695e+07	1.94795e+07	1.03689e+07	2.33111e+07	1.87612e+07	1.82716e+07	2.97648e+07	1.91905e+07	1.14791e+07	8.81947e+06	1.92463e+07	4.58578e+07	4.93852e+07	4.47713e+07	5.41183e+07	4.32236e+07	5.3421e+07	4.01855e+07	3.34723e+07
3	Fructose-6-phosphate	C6H13O9P1		7.71068e+06	7.16872e+06	4.75344e+06	4.49552e+06	7.16283e+06	1.16153e+07	6.08913e+06	1.55125e+07	1.27276e+07	1.45344e+07	2.86823e+07	1.54946e+07	2.47185e+07	2.52822e+07	2.35137e+07	3.1692e+07	2.13491e+07	1.04783e+07	1.01908e+07	2.65674e+07	43512039	4.86645e+07	4.76841e+07	5.39356e+07	4.53375e+07	5.48966e+07	4.58467e+07	3.48032e+07
4	Fructose-1,6-bisphosphate	C6H14O12P2		762175	880090	726482	594253	1.11574e+06	2.00651e+06	625048	1.60304e+06	1.77251e+06	2.54182e+06	3.36092e+06	2.7727e+06	3.41615e+06	2.85739e+06	4.37645e+06	1.65782e+06	2.44399e+06	774797	1.289e+06	5.34881e+06	2.58834e+06	2.42367e+06	4.72174e+06	3.31244e+06	2.58931e+06	3.33684e+06	1.93889e+06	3.18953e+06
5	Glyceraldehyde-3-phosphate	C3H7O6P		759498	584373	678273	1.09682e+06	876154	872284	388231	803157	1.01115e+06	1.29612e+06	874073	600378	869655	1.01091e+06	899167	654986	1.05992e+06	497465	486895	608524	4.8081e+06	4.86153e+06	6.30436e+06	6.15914e+06	3.89511e+06	5.62534e+06	3.82562e+06	4800270
6	3-phosphoglycerate	C3H7O7P		6.34121e+06	5.52004e+06	5.58156e+06	5.32815e+06	6.08824e+06	5.6932e+06	4.50631e+06	6.61869e+06	6.03386e+06	6.54784e+06	8.94185e+06	9.33294e+06	9.43383e+06	8.68892e+06	8.98971e+06	7.82817e+06	8.18212e+06	5.95781e+06	7.20256e+06	1.00135e+07	6.8501e+06	6.32117e+06	7.12665e+06	7.14121e+06	8.22166e+06	7.80791e+06	9.29872e+06	6.30713e+06
7	Phosphoenolpyruvate	C3H5O6P1		1.98666e+06	2.07896e+06	1.96375e+06	1.43573e+06	2.34108e+06	1.58743e+06	2.71187e+06	2048513	2.13197e+06	2.33213e+06	3.86164e+06	3.01663e+06	2.92523e+06	2.83203e+06	3.01171e+06	2.19751e+06	2.28109e+06	956344	1.93416e+06	2.00823e+06	643109	430238	1.0503e+06	1.401e+06	2.46857e+06	2.31535e+06	3.08282e+06	941458
8	Pyruvate	C3H4O3		993684	867684	779365	772703	908556	638444	1.21059e+06	1.40282e+06	1.02777e+06	1.11349e+06	1.34577e+06	1.57402e+06	1.33057e+06	1.20486e+06	1.2976e+06	1.07243e+06	997382	1.34163e+06	1.18456e+06	1.56613e+06	743449	456644	1.38746e+06	1.43574e+06	1.10796e+06	1.0616e+06	972756	1.16824e+06
9	Lactate	C3H6O3		1.32862e+08	1.12307e+08	1.14627e+08	1.13248e+08	1.3908e+08	1.07325e+08	1.07277e+08	1.67383e+08	1.31516e+08	1.21233e+08	1.68781e+08	1.35943e+08	1.81975e+08	1.83228e+08	194822069	2.04612e+08	1.78867e+08	1.42396e+08	1.57196e+08	1.39494e+08	9.04875e+07	78958050	1.36634e+08	154165663	218058807	1.79243e+08	200060045	2.15412e+08
10	Glycine	C2H5N1O2		1.8168e+06	1.69714e+06	1.46743e+06	1.6952e+06	1.84459e+06	1.11725e+06	3.23295e+06	1.23867e+06	1.27203e+06	1.41917e+06	1.54534e+06	1.53522e+06	1.23932e+06	1.2691e+06	1.57885e+06	1.3694e+06	1.40133e+06	2.20724e+06	1.50026e+06	1.3548e+06	1.84018e+06	890293	1.35772e+06	1.25002e+06	1.26583e+06	1.33112e+06	1.25227e+06	1.55148e+06
11	Serine	C3H7NO3		2.56474e+06	2.7013e+06	2.40833e+06	3.65206e+06	2.72826e+06	964395	4.99268e+06	1.93388e+06	1.3328e+06	1.45168e+06	2.16105e+06	2.18152e+06	2.64749e+06	1.79009e+06	1.67915e+06	1.66355e+06	2.67254e+06	4.37723e+06	2.36955e+06	5.87613e+06	1.79231e+06	1.86404e+06	2.08379e+06	2.443e+06	2.08584e+06	1.85628e+06	2.24668e+06	2.27611e+06
12	Alanine	C3H7N1O2		9.84758e+07	9.16566e+07	1.03837e+08	9.37729e+07	1.03433e+08	8.3777e+07	6.37248e+07	8.91986e+07	9.19147e+07	9.51034e+07	1.06859e+08	9.13974e+07	9.35623e+07	1.01675e+08	1.04534e+08	1.02043e+08	9.75851e+07	9.02897e+07	9.89865e+07	9.73931e+07	7.34303e+07	7.64876e+07	9.70093e+07	1.00112e+08	9.87509e+07	9.72426e+07	1.01301e+08	1.04049e+08
13	Citrate	C6H8O7		2.52057e+07	3.30131e+07	3.39555e+07	2.44906e+07	3.42585e+07	3.75393e+07	4.00523e+07	2.88148e+07	3.49111e+07	3.55159e+07	2.95923e+07	4.00572e+07	3.08596e+07	3.53779e+07	3.64021e+07	2.45417e+07	31027342	1.65915e+07	2.33814e+07	3.27969e+07	1.25426e+07	1.98093e+07	2.70377e+07	2.30691e+07	1.81422e+07	2.09498e+07	1.92206e+07	1.94544e+07
14	Aconitate	C6H6O6		1.057e+06	1.34347e+06	1.30902e+06	1.1546e+06	1.1985e+06	2.04387e+06	1.94561e+06	1.49791e+06	1.75944e+06	1.84863e+06	1.24536e+06	2.05314e+06	1.40751e+06	1.71645e+06	1.71156e+06	1.23227e+06	1.6772e+06	883841	1.17527e+06	1.64457e+06	490699	884452	1.30369e+06	1.0411e+06	886081	963021	945097	850182
15	Alpha-Ketoglutarate	C5H6O5		3.21336e+06	2.42102e+06	2.45148e+06	1.76121e+06	3.10894e+06	2.04186e+06	1.71342e+06	3.35721e+06	2.92398e+06	3.04506e+06	2.11342e+06	2.82225e+06	3.02822e+06	2.93045e+06	2.2798e+06	2.70556e+06	3.25849e+06	762998	2.20952e+06	2.45541e+06	1.03439e+06	780953	1.36823e+06	1.46031e+06	1.3168e+06	1.47164e+06	1.04433e+06	983908
16	Succinate	C4H6O4		6.22143e+07	5.00869e+07	5.91391e+07	6.59146e+07	8.19309e+07	6.47162e+07	3.58272e+07	7.1863e+07	7.60409e+07	6.56084e+07	6.21525e+07	5.45543e+07	7.30109e+07	6.00869e+07	7.6165e+07	8.07072e+07	6.83909e+07	3.45387e+07	5.3006e+07	5.08423e+07	4.17947e+07	4.47809e+07	5.23438e+07	7.43928e+07	7.38515e+07	6.51023e+07	6.86363e+07	7.75728e+07
17	Fumarate	C4H4O4		1.22214e+07	7.49174e+06	9.78311e+06	7.54381e+06	8.28248e+06	9.45591e+06	6.62117e+06	9.94328e+06	9.23201e+06	1.02163e+07	1.03896e+07	9.6561e+06	1.07674e+07	8.88251e+06	9.60069e+06	7.02465e+06	9.88498e+06	4.95035e+06	6.03222e+06	7.44056e+06	1.36089e+07	1.7714e+07	1.44678e+07	15390615	1.4232e+07	1.66188e+07	1.5075e+07	1.37826e+07
18	Malate	C4H6O5		9.32025e+07	6.38987e+07	8.27233e+07	5.83017e+07	6.47743e+07	7.89284e+07	5.71092e+07	7.69343e+07	7.08219e+07	8.00424e+07	8.52244e+07	7.82725e+07	8.49029e+07	7.35847e+07	7.91629e+07	5.25802e+07	7.94061e+07	4.38475e+07	5.07013e+07	6.11447e+07	9.16842e+07	1.15371e+08	1.00295e+08	1.00812e+08	9.53886e+07	1.00695e+08	1.00022e+08	9.55039e+07
19	Aspartate	C4H7N1O4		6.34079e+07	6.50884e+07	7.74165e+07	5.64309e+07	7.12661e+07	6.92152e+07	8.23157e+07	9.48882e+07	8.16713e+07	7.80456e+07	8.3394e+07	9.11625e+07	4.388e+07	6.15013e+07	6.35751e+07	6.41549e+07	5.79408e+07	8.68509e+07	9.48023e+07	8.76463e+07	3.85353e+07	3.56321e+07	4.80316e+07	4.84078e+07	6.58874e+07	5.16813e+07	6.98146e+07	7.13651e+07
20	Glutamate	C5H9N1O4		8.46627e+07	9.74099e+07	9.44108e+07	1.11505e+08	1.24326e+08	1.29377e+08	1.4187e+08	1.46212e+08	1.46453e+08	1.41541e+08	9.00652e+07	1.02757e+08	6.259e+07	1.2809e+08	9.72625e+07	1.00306e+08	1.05065e+08	9.52625e+07	1.41265e+08	1.21283e+08	8.93563e+07	8.92103e+07	1.20794e+08	1.21647e+08	9.5952e+07	1.21688e+08	1.05547e+08	1.03219e+08
21	Proline	C5H9NO2		262865	317856	278065	314297	293780	234515	1.08513e+06	321434	301734	261995	366202	381898	414967	319413	363609	353407	277810	719364	417361	545930	110250	116749	477032	444629	471314	364217	457876	578828
22	Glutamine	C5H10N2O3		1.38392e+08	1.33526e+08	1.34504e+08	1.32156e+08	1.4869e+08	1.14323e+08	1.65876e+08	1.77497e+08	1.73898e+08	1.59154e+08	1.41014e+08	1.38657e+08	2.30807e+08	1.47934e+08	1.37183e+08	1.6852e+08	1.65778e+08	1.38603e+08	1.43751e+08	1.90879e+08	8.0245e+07	8.81003e+07	1.12284e+08	1.13256e+08	1.05968e+08	1.05759e+08	9.27267e+07	8.85087e+07
23	6-Phosphogluconate	C6H13O10P		345395	182251	144253	115050	79922.5	72857.7	54663.8	66425.5	62192	53088	34771.2	40434.3	34471.2	36097.1	38945.7	37734	48036.3	36733.5	28029.8	33695.8	507290	268038	213905	175828	101044	116698	99594.5	110885
24	Ribose-5-phosphate	C5H11O8P		3.84713e+06	2.31309e+06	2.08006e+06	3073040	1.89686e+06	1.56881e+06	1.71388e+06	2.45558e+06	1.92838e+06	1.80464e+06	1.09343e+06	1.21927e+06	1.40071e+06	990921	1.3573e+06	1.15845e+06	1.23289e+06	1.47684e+06	1.30176e+06	944343	4.35903e+06	3.24316e+06	3.94467e+06	4.62817e+06	5.25154e+06	4.64227e+06	5.32691e+06	4.11108e+06
25	Sedoheptulose-7-phosphate	C7H15O10P		241581	159500	191066	172532	238594	194244	1.5532e+06	334581	199424	209096	237108	248642	348100	252015	304803	389498	313101	1.68058e+06	841640	252989	549436	389297	366771	412950	594555	455812	655408	557374
26	AMP	C10H14N5O7P1		1.49908e+08	1.00599e+08	1.04384e+08	1.28524e+08	7.75202e+07	77626906	6.6747e+07	1.31873e+08	9.22228e+07	1.12249e+08	9.24114e+07	9.0395e+07	1.2341e+08	9.96913e+07	1.22899e+08	1.13024e+08	1.1967e+08	1.42412e+08	8.2397e+07	106111614	1.12815e+08	1.41102e+08	1.16863e+08	1.37848e+08	1.24988e+08	1.32204e+08	1.17835e+08	1.31595e+08
27	ADP	C10H15N5O10P2		3.96542e+07	4.64575e+07	5.70956e+07	4.23409e+07	5.44583e+07	4.98011e+07	4.20902e+07	5.08317e+07	5.34692e+07	5.16615e+07	4.89327e+07	4.91845e+07	5.07172e+07	5.08298e+07	5.63021e+07	5.33142e+07	5.58131e+07	2.33134e+07	5.06924e+07	5.81331e+07	4.7692e+07	4.87046e+07	6.50989e+07	6.43842e+07	5.53578e+07	5.25525e+07	5.25515e+07	5.40041e+07
28	ATP	C10H16N5O13P3		1.0168e+07	2.55011e+07	2.78552e+07	2.5394e+07	4.50763e+07	3.79559e+07	3.30074e+07	3.44041e+07	5.32824e+07	3.98477e+07	3.88477e+07	4.26079e+07	2.57298e+07	4.47071e+07	3.53499e+07	3.62481e+07	3.04189e+07	4.38099e+06	4.35808e+07	4.27832e+07	1.14677e+07	1.44765e+07	3.0257e+07	2.33342e+07	2.48018e+07	1.96635e+07	2.28084e+07	1.87001e+07
29	CMP	C9H14N3O8P		912286	930598	617287	707982	538427	486228	1.68934e+06	719633	523339	720273	829068	918194	852807	751674	809253	740912	757373	2.28753e+06	824727	959312	1.18275e+06	1.49854e+06	1.47113e+06	1.37482e+06	1.30263e+06	948137	1.34489e+06	1.59268e+06
30	CDP	C9H15N3O11P2		249129	467988	416020	291025	497287	396355	1.0286e+06	335251	378226	419395	544611	796823	385896	515069	515552	485594	444123	294808	617590	825018	325266	394896	535386	431019	343467	262945	338412	349073
31	CTP	C9H16N3O14P3		20925.5	104624	96365.9	54531.2	201877	151409	371927	110543	200639	143070	190172	275137	84560.3	229930	155208	148620	110532	22339	204149	304940	30239	34003.4	131922	83090.3	61407.6	56671.8	71716.2	57027.5
32	GMP	C10H14N5O8P		4.59996e+06	2.02329e+06	1.97687e+06	3.82989e+06	1.63054e+06	1.45439e+06	4.07122e+06	3.41229e+06	1.97629e+06	2.58574e+06	1.58883e+06	1.75011e+06	3.01382e+06	1.64391e+06	2.2362e+06	2.08324e+06	1.92567e+06	6.53937e+06	1.89484e+06	1.76386e+06	6.11784e+06	5.61061e+06	6.10199e+06	6.93352e+06	7.65865e+06	6.49617e+06	7631621	7.77233e+06
33	GDP	C10H15N5O11P2		780547	679125	859810	665926	725228	756358	974523	712789	686234	712804	507316	714064	794068	546941	774862	781104	796975	739497	673957	773887	784744	1.03054e+06	964287	968613	902875	714676	663789	880170
34	GTP	C10H16N5O14P3		22099.2	52688.2	30832.7	37319.7	55796.7	86951.9	94980	46755.3	84708.2	51166.1	32688.3	61637.3	25753.3	38740.3	53869.9	43894.7	47308.4	9910.86	61677	45221.4	18670.3	32966	176051	124618	127911	82462.8	104503	101152
35	UMP	C9H13N2O9P		4.21884e+06	3.95661e+06	3.16004e+06	3.73558e+06	2.61003e+06	2.42184e+06	6.4488e+06	3.72433e+06	2.86008e+06	3.48058e+06	3.8224e+06	3.98966e+06	4.2311e+06	3.62314e+06	4.18516e+06	3.80038e+06	4.22471e+06	9.50891e+06	3.94132e+06	3.6421e+06	6.80419e+06	8.20526e+06	6.57904e+06	7.07608e+06	7.71252e+06	6.32823e+06	7.74942e+06	9.96793e+06
36	UDP	C9H14N2O12P2		3.32379e+06	6.39223e+06	5.88075e+06	5.42283e+06	6.53183e+06	6.10809e+06	1.00829e+07	5.84628e+06	6.64519e+06	6.58339e+06	6.83251e+06	7.33181e+06	5.28179e+06	7.14526e+06	7.11535e+06	7.5589e+06	7.44793e+06	3.51645e+06	8.23534e+06	9.47972e+06	3.59701e+06	4.71399e+06	5.9454e+06	5.36875e+06	5.33162e+06	4.28136e+06	5.34511e+06	4.90941e+06
37	UTP	C9H15N2O15P3		161472	597459	579952	357348	1.08735e+06	811176	1.63199e+06	615215	1.26451e+06	855211	1.25274e+06	1.33076e+06	567784	1.38498e+06	923318	1.00447e+06	859115	91783.2	1.33643e+06	1.37349e+06	142399	231544	677897	485749	516841	390784	568046	359351
38	NAD	C21H27N7O14P2		5.81872e+06	7.03182e+06	8.59703e+06	7.89618e+06	9.46103e+06	7.59323e+06	4.82181e+06	8.16928e+06	9.74468e+06	8.64286e+06	8.12368e+06	8.01606e+06	8.27156e+06	8.52086e+06	6.84468e+06	9.01155e+06	8.4571e+06	2.64819e+06	7.51545e+06	7.52221e+06	3.93676e+06	5.80933e+06	6.09386e+06	5.74698e+06	5140376	5.3436e+06	5.27367e+06	6.72198e+06
39	NADP	C21H28N7O17P3		496938	508031	495841	429711	555979	406308	229065	408506	424777	413629	437631	393721	413393	480021	461931	459586	505787	217713	294034	420603	121803	535420	516710	584321	299018	364980	290657	422982
40	GSH	C10H17N3O6S		2.99236e+07	2.37624e+07	3.23195e+07	3.16826e+07	3.7231e+07	4.05345e+07	4.83931e+07	3.24539e+07	3.75091e+07	3.0565e+07	2.19771e+07	2.30826e+07	1.70945e+07	3.66532e+07	2.50974e+07	2.56775e+07	2.43229e+07	2.9215e+07	3.55288e+07	1.64567e+07	901554	1.24637e+06	1.209e+06	1.07734e+06	873762	974787	728480	1.18051e+06
41	GSSG	C20H32N6O12S2		8.39279e+06	9.22576e+06	9.4527e+06	8.10556e+06	1.06376e+07	8.58898e+06	1.32315e+07	1.00677e+07	8.53827e+06	8.78198e+06	1.47118e+07	1.39295e+07	1.40409e+07	1.37749e+07	1.3391e+07	1.23093e+07	1.26515e+07	1.49568e+07	1.11464e+07	1.50058e+07	89622.5	192699	107427	101327	65046	73162.8	62834.6	115954
42	Lysine	C6H14N2O2		9.07803e+06	6.76677e+06	6.6254e+06	8.81395e+06	8.79474e+06	7.91869e+06	6.92497e+06	1.05758e+07	1.13464e+07	1.1927e+07	5.94332e+06	5.86093e+06	1.32567e+07	7.3749e+06	6.04372e+06	1.49513e+07	1.2913e+07	1.24403e+07	8.08172e+06	1.00775e+07	3.78186e+07	3.6742e+07	4.27389e+07	4.71512e+07	3.75983e+07	4.1703e+07	4.24713e+07	4.47971e+07
43	Tryptophan	C11H12N2O2		1.58635e+06	1.19643e+06	1.64191e+06	1.3238e+06	1.73044e+06	2.56658e+06	4.38935e+06	2.2195e+06	2.15679e+06	2.29703e+06	2.30118e+06	2.93058e+06	3.45546e+06	2.94066e+06	2.70005e+06	3.65281e+06	3.46559e+06	4.38075e+06	3.33836e+06	2.70787e+06	870674	912583	1686546	1.72937e+06	1.16307e+06	1.25496e+06	1.20271e+06	1.56553e+06
44	Phenylalanine	C9H11N1O2		7.22024e+06	6.3421e+06	7.22405e+06	7.59639e+06	7.19709e+06	7.96423e+06	1.29834e+07	9.07428e+06	8.77143e+06	8.65952e+06	9.73988e+06	1.16602e+07	1.16654e+07	1.20295e+07	9.54831e+06	1.12825e+07	1.02189e+07	1.18309e+07	1.0991e+07	1.27996e+07	339547	479414	1.8931e+06	1.82958e+06	1.96292e+06	1.72564e+06	1.72635e+06	1.94705e+06
45	Methionine	C5H11N1O2S1		1.48826e+06	1.35969e+06	1.25316e+06	1.73118e+06	1.39824e+06	736028	1.90499e+06	1.04596e+06	976359	1.00162e+06	1.36756e+06	1.43481e+06	1.20966e+06	1.0969e+06	1.37745e+06	890956	1.21301e+06	1.16152e+06	1.00133e+06	1.87604e+06	5.87524e+06	7.22417e+06	1.12255e+07	1.10808e+07	1.2922e+07	12177894	1.26509e+07	1.39424e+07
46	Threonine	C4H9NO3		1.4375e+06	1.60402e+06	1.48824e+06	1.72103e+06	1.69705e+06	1.21468e+06	1.7164e+06	1.70771e+06	1.70572e+06	1.64185e+06	1.41759e+06	1.6735e+06	2.25886e+06	1.95947e+06	1.41024e+06	1.70285e+06	1.77088e+06	2.3065e+06	1.21587e+06	1.83625e+06	2.55546e+06	3.15398e+06	4.84584e+06	5018442	5.57503e+06	624327	5.38331e+06	6.03052e+06
47	Isoleucine	C6H13N1O2		5.37459e+06	4.65572e+06	5.59478e+06	5.77394e+06	2.4017e+06	6.22464e+06	3.09224e+06	6.12946e+06	694667	567614	4.54015e+06	5.10215e+06	4.36532e+06	655623	5.04514e+06	4.41516e+06	6.10283e+06	7.05983e+06	536720	5.12171e+06	1810924	1.95252e+06	2.85787e+06	2.92068e+06	2.25362e+06	2.47866e+06	1.98208e+06	1.99963e+06
48	Leucine	C6H13N1O2		1.02292e+07	9.06772e+06	9.87903e+06	1.10862e+07	9.95267e+06	1.05465e+07	1.12306e+07	1.07828e+07	1.06426e+07	1.10357e+07	8.20153e+06	9.45269e+06	7.86264e+06	1.08167e+07	8.87777e+06	8.25208e+06	1.11703e+07	1.3844e+07	1.13366e+07	1.0302e+07	7.41758e+06	2.42184e+06	5.13569e+06	3.71652e+06	4.50787e+06	3.16284e+06	3.80276e+06	4.59199e+06
49	Valine	C5H11NO2		1.41061e+06	1.34921e+06	1.51831e+06	1.69036e+06	1.52214e+06	1.37302e+06	1.76248e+06	1.56566e+06	1.74136e+06	1.66322e+06	1.28474e+06	1.43886e+06	1.33325e+06	1.71496e+06	1512329	1.23641e+06	1.4729e+06	2.15602e+06	1.77703e+06	1.52621e+06	2.32589e+06	2.96471e+06	3.57794e+06	3.34449e+06	3.7996e+06	2.91325e+06	3.64637e+06	3.58245e+06
50	Asparagine	C4H8N2O3		2.57602e+06	2.60205e+06	2.64336e+06	3.16242e+06	3.61901e+06	2.25728e+06	7.77502e+06	3.47862e+06	3.34135e+06	3.58205e+06	3.27785e+06	3.47351e+06	4.63212e+06	3.5094e+06	2.77146e+06	2.7653e+06	2.62308e+06	5.15206e+06	3.70207e+06	4.14177e+06	9.67531e+06	1.11755e+07	1.36423e+07	1.08707e+07	1.10362e+07	1.04745e+07	9.15125e+06	7.90953e+06
51	Tyrosine	C9H11N1O3		1.22608e+06	915068	1.12081e+06	1.1338e+06	1.21518e+06	1.3263e+06	2.94838e+06	1.38817e+06	1.3466e+06	1327199	1.41809e+06	1.55844e+06	2.47867e+06	1.56894e+06	1.33451e+06	1.52207e+06	1.50856e+06	1.87455e+06	1.51012e+06	1.795e+06	2.67196e+06	3.19749e+06	3.7124e+06	3.24182e+06	3.09614e+06	3.31723e+06	2.99592e+06	2.56133e+06
52	Arginine	C6H14N4O2		2.35383e+06	1.60999e+06	2.1898e+06	2.24864e+06	2.79639e+06	1.68965e+06	1.64978e+06	2.36345e+06	2.45953e+06	2.6931e+06	1.78727e+06	1.8662e+06	3.54188e+06	2.50909e+06	1.80672e+06	3.04683e+06	2.72433e+06	2.52574e+06	1.63726e+06	3.1439e+06	7.09862e+06	7.71733e+06	1.17519e+07	1.06967e+07	1.15423e+07	1.03844e+07	1.1883e+07	1.25118e+07
53	Histidine	C6H9N3O2		4.03921e+06	4.03654e+06	4.04758e+06	4.45771e+06	4.95952e+06	2.96676e+06	4.04635e+06	4.86625e+06	5.97668e+06	5.19033e+06	3.81885e+06	3.50359e+06	5.32706e+06	3.82226e+06	3.65566e+06	3.3551e+06	3.34597e+06	2.63958e+06	2.87774e+06	3.57925e+06	8.64553e+06	8.37669e+06	9.71905e+06	1.00167e+07	1.04846e+07	9.75054e+06	1.01695e+07	1.21039e+07

## Sheet: Raw table for isotopologue
compound	isotopeLabel	formula	ShamCTR_1	ShamCTR_2	ShamCTR_3	ShamCTR_4	ShamCTR_5	ShamcKO_1	ShamcKO_2	ShamcKO_3	ShamcKO_4	ShamcKO_5	TAC3dCTR_1	TAC3dCTR_2	TAC3dCTR_3	TAC3dCTR_4	TAC3dCTR_5	TAC3dcKO_1	TAC3dcKO_2	TAC3dcKO_3	TAC3dcKO_4	TAC3dcKO_5	T4WCTR_1	T4WCTR_2	T4WCTR_3	T4WCTR_4	T4WKO_1	T4WKO_2	T4WKO_3	T4WKO_4
Glucose	C12 PARENT	C6H12O6	196614	463499	198361	272170	435410	888844	481385	805789	588657	653300	1.33728e+06	1.42079e+06	1.5184e+06	1.06896e+06	1.14751e+06	1.68364e+06	1.761e+06	1.10208e+06	2.28948e+06	1.54046e+06	92942.3	124117	84887.3	93083.2	110901	142928	111220	87595.4
Glucose	C13-label-1	C6H12O6	808.661	16935.6	5601.93	3895.2	13850.1	739.688	0	0	0	0	77657.3	51755.7	49176.7	58690.6	61603.2	54183.2	19824.3	58731.5	36917.8	46630.9	4797.35	17417.2	9671.15	10309	8506.83	3840.54	0	161.304
Glucose	C13-label-2	C6H12O6	9641.86	16339.9	4731.94	2782.93	7926.72	6937.26	7673.62	1554.23	1235.01	0	100416	73757.3	57353.2	69263.3	73354.3	61512.6	68418.7	71487.5	79153.9	60401.9	3543.49	7019.2	2640.14	3879.54	2996.53	2484.93	7860.14	4832.36
Glucose	C13-label-3	C6H12O6	1577.93	26990.8	9113.35	16189.9	22808.6	6537.13	4160.19	1881.86	3040.38	2910.8	167033	127543	85847.9	91667.7	93559.1	90860.7	105419	108454	139889	116996	2711.48	21491.9	8838.67	9236.84	10274.3	23191	2725.43	3363.77
Glucose	C13-label-4	C6H12O6	1211.38	6117.54	0	2844.8	1438.62	0	0	0	0	0	30062.1	20953.7	15897.1	14444.8	16331.3	9211.93	14448.6	21464.9	28126.1	22368.7	0	4680.42	3025.89	0	0	0	0	0
Glucose	C13-label-5	C6H12O6	3944.72	6753.41	390.939	29.6619	0	380.344	5677.26	3133.16	0	1965.61	3844.01	0	0	4852.69	0	4656.68	659.656	3596.3	678.508	5101.97	542.895	9021.61	4480.59	0	0	0	0	2704.3
Glucose	C13-label-6	C6H12O6	47285.6	249800	109006	91984.3	125441	25368	39305.2	35559.1	21112.5	26387.6	1.79854e+06	1.70231e+06	1.73562e+06	1.33134e+06	1.11472e+06	1.10382e+06	1.19952e+06	815346	2.20454e+06	1.16493e+06	114199	121677	61182.7	36355.2	136477	167486	44761.3	10658.3
Glucose-6-phosphate	C12 PARENT	C6H13O9P1	6.58019e+06	3.89051e+06	3.41199e+06	4.75253e+06	4.55587e+06	6.3123e+06	3.79498e+06	1.40935e+07	8.09437e+06	1.07113e+07	1.03115e+07	6.12929e+06	2.07266e+07	9.39867e+06	1.3897e+07	2.4728e+07	1.53403e+07	8.67414e+06	6.40156e+06	9.92902e+06	1.59856e+07	3.04101e+07	2.34266e+07	3.50782e+07	3.37634e+07	4.56915e+07	2.87392e+07	2.4329e+07
Glucose-6-phosphate	C13-label-1	C6H13O9P1	0	30976.2	38854.8	7723.18	0	0	29295.6	0	0	0	80105.2	1123.88	90247.9	73378.4	0	29402.3	75774.1	178075	0	140732	383480	251121	263580	279836	106229	66964.1	226988	195304
Glucose-6-phosphate	C13-label-2	C6H13O9P1	0	25880.7	46694.5	19321.8	34209.9	0	1169.28	0	0	0	153018	99722.8	0	189678	74787.7	3441.83	71593.1	102791	71238.2	142680	380736	312220	163668	350812	383497	555913	276484	219249
Glucose-6-phosphate	C13-label-3	C6H13O9P1	142912	136384	118138	131137	123918	34955.7	36733.8	10203.1	20254.1	19373.9	646272	351599	185689	675376	346728	554495	315834	348954	196031	668479	1.79791e+06	1.26237e+06	1.45875e+06	1.22065e+06	879855	816576	993261	969149
Glucose-6-phosphate	C13-label-4	C6H13O9P1	13559.8	27165.7	32659.6	21466.6	25539.9	2294.1	3046.61	3932.02	3064.41	6523.33	62329.1	36473.4	10559.2	56832	42901.1	49589.2	22404	53614.6	18823.9	41837.5	167205	120027	104320	126355	35975.9	28459.4	35607.5	71420.1
Glucose-6-phosphate	C13-label-5	C6H13O9P1	12064.3	2365.56	0	9591.13	0	0	0	0	0	0	0	4003.88	0	0	2287.23	0	0	12281.3	5936.75	0	51739.7	61213.6	0	0	0	0	0	0
Glucose-6-phosphate	C13-label-6	C6H13O9P1	639425	1.0629e+06	1.06488e+06	647074	792291	126377	127730	135066	126814	93861.8	8.24324e+06	3.74667e+06	2.35707e+06	8.38964e+06	3.91619e+06	4.44368e+06	3.38313e+06	2.1092e+06	2.14154e+06	8.38581e+06	2.70911e+07	1.69682e+07	1.93698e+07	1.70773e+07	8.18988e+06	6.40691e+06	1.0104e+07	7.85009e+06
Fructose-6-phosphate	C12 PARENT	C6H13O9P1	6.53847e+06	5.11707e+06	3.49368e+06	3.66292e+06	5.76056e+06	1.13224e+07	5.74184e+06	1.53575e+07	1.25431e+07	1.44223e+07	1.55774e+07	8.48479e+06	2.15256e+07	1.27323e+07	1.7861e+07	2.6173e+07	1.70556e+07	7.82794e+06	7.57499e+06	1.38139e+07	1.47512e+07	2.91242e+07	2.44745e+07	3.39928e+07	3.5097e+07	4.595e+07	3.2495e+07	2.50067e+07
Fructose-6-phosphate	C13-label-1	C6H13O9P1	0	34915.6	39939.7	28289.1	2546.67	0	26767.4	8604.31	0	0	228481	152009	47005.6	218555	64395.6	87700.1	22001.6	134469	56984.5	116265	362229	242861	235355	352957	104335	416662	197717	261121
Fructose-6-phosphate	C13-label-2	C6H13O9P1	0	60398.5	31777.1	33287.4	65816.9	0	27922.8	0	0	0	244323	89940.5	0	196768	104476	18107.4	1432.84	160015	57312.1	145912	343026	205538	154369	314907	396799	498295	261481	208063
Fructose-6-phosphate	C13-label-3	C6H13O9P1	302167	296312	221556	160895	258254	81865.8	91894.2	20108.3	67225.9	30505.4	1.26109e+06	831534	369488	1.4308e+06	763925	684653	584814	410823	323320	1.41453e+06	2.48044e+06	2.01327e+06	1.72357e+06	1.69701e+06	1.0101e+06	1.0832e+06	1.45357e+06	1.25945e+06
Fructose-6-phosphate	C13-label-4	C6H13O9P1	13973.1	30768.8	27418.7	17576.8	16398.8	2094.86	904.87	5053.72	3366.26	10389.8	90042.2	60586.1	22364.8	64123.4	31004.3	26017.3	28288.3	66657.9	29202.1	93051.3	204370	105799	154660	120130	20620.4	23641.3	31815.3	45881
Fructose-6-phosphate	C13-label-5	C6H13O9P1	15266.1	24124.7	885.439	22646.9	13804.8	0	8142.76	0	0	0	44485.7	0	0	0	9720.62	0	0	25677.8	0	0	133553	0	0	0	0	0	0	0
Fructose-6-phosphate	C13-label-6	C6H13O9P1	842711	1.60512e+06	938179	569905	1.04545e+06	254169	191660	138772	142504	134489	1.12365e+07	5.87889e+06	2.80939e+06	1.06872e+07	4.67916e+06	4.71778e+06	3.66517e+06	1.8527e+06	2.17102e+06	1.10037e+07	2.52372e+07	1.69815e+07	2.09672e+07	1.75114e+07	8.8758e+06	7.03284e+06	1.16019e+07	8.16013e+06
Fructose-1,6-bisphosphate	C12 PARENT	C6H14O12P2	625795	607671	530680	431621	881604	1.91097e+06	569622	1.54224e+06	1.73802e+06	2.48751e+06	1.80769e+06	1.52762e+06	2.88195e+06	1.37932e+06	3.17514e+06	1.34484e+06	1.87508e+06	560547	974579	2.5248e+06	906011	1.26148e+06	1.93988e+06	1.81247e+06	1.93076e+06	2.61986e+06	1.30584e+06	2.22303e+06
Fructose-1,6-bisphosphate	C13-label-1	C6H14O12P2	675.808	4959.5	7494.16	4421	12781	0	13232.2	11344.8	0	0	877.408	1954.01	0	11688.6	0	0	15258.6	13725.6	11095.1	20655.6	15079.2	17587.9	25633.7	14423.6	10439.2	0	610.518	18166
Fructose-1,6-bisphosphate	C13-label-2	C6H14O12P2	4691.72	2626.93	3699.59	4489.45	1261.2	18485.3	5637.08	15000	1606.55	28356.8	15112	13523.1	14201.4	20066.6	8714.26	0	28975.5	7858.38	12923.2	22206.1	19842.2	15602.3	27093	20783.5	23301.5	32453.3	14462.7	21302.9
Fructose-1,6-bisphosphate	C13-label-3	C6H14O12P2	57079.6	97352.2	70375.3	61404.5	87924.5	46988.1	13891.7	21061.3	28671.7	21018.7	443083	430862	186431	465539	504937	105750	159098	71928.5	86813	788195	397997	354096	772083	487870	289858	307468	243660	353552
Fructose-1,6-bisphosphate	C13-label-4	C6H14O12P2	3930.9	4533.14	0	5384.59	1752.51	2715.16	5047.56	4750.08	2816.11	5180.21	3235.67	3436.32	4614.72	13915.8	7616.43	5237.15	3553.93	1360.95	1438.8	11091.5	19191.2	1005.27	18284.9	8835.79	0	1898.06	708.554	7028.03
Fructose-1,6-bisphosphate	C13-label-5	C6H14O12P2	0	0	2969.53	2600.89	0	0	0	0	1071.69	0	6491.75	0	0	0	0	0	0	0	0	0	1512.04	3410.22	8788.61	14324.1	0	0	0	0
Fructose-1,6-bisphosphate	C13-label-6	C6H14O12P2	71351.7	164791	111443	84331.5	131660	35081.6	18685.6	9219.44	17430.2	6812.61	1.08443e+06	804731	349107	968786	701006	207236	363294	123116	202349	1.9849e+06	1.22871e+06	770494	1.92998e+06	953731	346157	389081	380216	576437
Glyceraldehyde-3-phosphate	C12 PARENT	C3H7O6P	616363	356169	474353	871982	690339	813631	333503	752677	943410	1.24173e+06	520995	304212	712761	534532	678592	509119	834410	311713	352965	324814	1.85333e+06	2.80691e+06	3.04486e+06	3.81251e+06	3.11551e+06	4.82139e+06	2.77973e+06	3.64517e+06
Glyceraldehyde-3-phosphate	C13-label-1	C3H7O6P	260.962	25454.4	16632.8	17683.1	2372.13	0	0	0	8550.96	0	1202.62	5150.19	4856.89	3805.7	38.4155	4686.72	0	13256.1	1044.24	0	38209.1	17014.4	29954.4	16186.7	0	0	7222.54	28765.8
Glyceraldehyde-3-phosphate	C13-label-2	C3H7O6P	34922.9	34090.4	26966.8	18566	47614.9	51895.6	38484.7	49498.8	50884.4	47443.5	26296.8	37143.4	30295.7	45056.8	35297.8	33002	44263.5	42330.4	46092.2	30259.1	34884.6	29467.5	57209.6	34949.8	11230.4	7508.41	17115.6	28797.8
Glyceraldehyde-3-phosphate	C13-label-3	C3H7O6P	107951	168659	160320	188591	135829	7314.25	20307.2	7785.71	8309.96	10799.5	325579	253872	121742	427517	185239	108179	186969	130165	86793.6	253552	2.88167e+06	2.00814e+06	3.17233e+06	2.29549e+06	772772	799902	1.02156e+06	1.09754e+06
3-phosphoglycerate	C12 PARENT	C3H7O7P	5.32991e+06	4.08479e+06	4.48599e+06	4.27955e+06	5.01812e+06	5.55786e+06	4.32516e+06	6.55587e+06	5.94552e+06	6.51464e+06	5.72681e+06	6.40164e+06	8.12509e+06	5.74291e+06	7.25684e+06	6.81203e+06	6.92961e+06	4.74985e+06	5.97323e+06	6.53876e+06	3.70397e+06	4.04873e+06	3.95159e+06	4.64157e+06	6.65602e+06	6.6043e+06	7.0616e+06	4.78483e+06
3-phosphoglycerate	C13-label-1	C3H7O7P	7106.57	27393.5	22497.8	25484.2	17039.5	0	0	0	0	0	21926.7	26541.5	3729.58	21157.3	9565.86	0	5617.51	58030.9	18659	25995.7	34108.5	32472.7	9159.6	52916.5	321.646	11975.7	0	13242.7
3-phosphoglycerate	C13-label-2	C3H7O7P	8340.07	12509.9	29072.3	27705.2	23106.1	4343.53	9794.36	1299.64	1104.59	0	27502.9	6656.39	15740.6	43106.4	40264.2	16130.7	9620.19	45423.8	11272.4	36590.9	19002.3	35000.3	23990.4	22265	29880.2	33313.7	14520.2	25266.5
3-phosphoglycerate	C13-label-3	C3H7O7P	995851	1.39534e+06	1.044e+06	995408	1.02998e+06	145994	178658	82240	103737	62695.6	3.16562e+06	2.89809e+06	1.28927e+06	2.88175e+06	1.68304e+06	1.02154e+06	1.23727e+06	1.1045e+06	1.1994e+06	3.41215e+06	3.09302e+06	2.20497e+06	3.14191e+06	2.42446e+06	1.53544e+06	1.15832e+06	2.2284e+06	1.48379e+06
Phosphoenolpyruvate	C12 PARENT	C3H5O6P1	1.70817e+06	1.54795e+06	1.56684e+06	1.16917e+06	1.9355e+06	1.52989e+06	2.34688e+06	2.00454e+06	2.06976e+06	2.28192e+06	2.44213e+06	2.04642e+06	2.52087e+06	1.80559e+06	2.46597e+06	1.90708e+06	1.93454e+06	759558	1.63127e+06	1.27104e+06	540947	311675	620470	930639	1.98469e+06	1.99521e+06	2.31144e+06	695132
Phosphoenolpyruvate	C13-label-1	C3H5O6P1	0	4039.65	8.5074	5258.14	0	0	0	0	0	0	4168.84	2070.46	11156.2	5186.9	0	0	0	3889.84	2540.8	0	0	0	0	7569.25	0	0	0	0
Phosphoenolpyruvate	C13-label-2	C3H5O6P1	37019.4	31479.6	33025.9	54267.2	47431.4	37653.2	281140	47063.1	47490.4	45874.3	40392.8	37730.7	71389.9	28899.7	42574.7	40054.4	39423.5	37192.4	25117.3	37671	49500.3	60140.8	59524.5	41325.2	37754.3	31378.8	29766.4	39326.3
Phosphoenolpyruvate	C13-label-3	C3H5O6P1	247314	495489	363879	207036	361882	24624.1	86463.1	18952.1	26995.2	15833.8	1.37494e+06	930403	321815	992356	503705	254905	318288	155704	275231	710376	60176.8	61491	374744	421472	460673	296387	746448	207740
Pyruvate	C12 PARENT	C3H4O3	847742	622228	649916	647796	789878	625194	1.17588e+06	1.397e+06	1.01659e+06	1.11667e+06	862845	1.07501e+06	1.18217e+06	780965	1.06275e+06	924672	867804	1.05366e+06	971284	964663	263787	291877	661216	905897	874789	907459	701960	844297
Pyruvate	C13-label-1	C3H4O3	8984.19	13122.1	15535.8	2638.99	962.847	0	0	0	0	0	1997.65	1798.52	0	0	39.2652	6321.27	0	1772.31	7903.67	2768.52	6829.41	2833.19	2915.72	1133.22	1998.35	0	4220.58	5296.05
Pyruvate	C13-label-2	C3H4O3	8451.66	2920.43	3760.31	0	6243.1	734.225	924.289	0	0	1107.54	5306.18	4135.39	4115.78	8945.16	645.224	7442.01	247.938	9827.03	0	3579.67	4012.98	1739.21	2532.36	0	2492.08	0	0	0
Pyruvate	C13-label-3	C3H4O3	128506	229414	110154	122983	111472	14136	34886.6	14542.1	18022	3891.15	475625	493078	145302	415517	234172	133995	129818	276372	205752	595124	468820	160194	720799	532083	228683	160038	270537	319536
Lactate	C12 PARENT	C3H6O3	1.02192e+08	7.1459e+07	9.15345e+07	8.40228e+07	9.96906e+07	1.03007e+08	1.01483e+08	1.6279e+08	1.26929e+08	1.19306e+08	8.10764e+07	7.39906e+07	1.35551e+08	9.32788e+07	1.16735e+08	1.39919e+08	1.21478e+08	1.01157e+08	1.08505e+08	7.04874e+07	3.08521e+07	3.62617e+07	5.63005e+07	7.20077e+07	1.33421e+08	1.22496e+08	1.20411e+08	1.30073e+08
Lactate	C13-label-1	C3H6O3	1.00262e+06	1.09901e+06	1.10179e+06	793615	994910	245165	268588	205040	136105	203097	1.48197e+06	1.04427e+06	1.07785e+06	1.6859e+06	1.36272e+06	1.51168e+06	1.03292e+06	1.8536e+06	1.04067e+06	1.29712e+06	1.14421e+06	841826	1.43342e+06	1.28005e+06	1.13354e+06	1.12316e+06	1.73843e+06	2.11999e+06
Lactate	C13-label-2	C3H6O3	637347	713047	919739	499678	644229	115383	286715	52384.7	91243.1	38085	1.52456e+06	1.11784e+06	712526	1.66759e+06	1.59872e+06	1.23317e+06	833644	1.39579e+06	870304	1.18486e+06	1.12117e+06	684727	1.14599e+06	786674	204217	253203	843341	965109
Lactate	C13-label-3	C3H6O3	2.90303e+07	3.90358e+07	2.10709e+07	2.79321e+07	3.77503e+07	3.95733e+06	5.23893e+06	4.33504e+06	4.35935e+06	1.6864e+06	8.46976e+07	5.97908e+07	4.4633e+07	8.65958e+07	7.51261e+07	6.19486e+07	5.55224e+07	3.7989e+07	4.678e+07	6.65248e+07	5.737e+07	4.11698e+07	7.77542e+07	8.00912e+07	8.33003e+07	5.53706e+07	7.70677e+07	8.22538e+07
Glycine	C12 PARENT	C2H5N1O2	1.84654e+06	1.70007e+06	1.49676e+06	1.71528e+06	1.87687e+06	1.12935e+06	3.26482e+06	1.25023e+06	1.28954e+06	1.44845e+06	1.57127e+06	1.55872e+06	1.25987e+06	1.29248e+06	1.60575e+06	1.39129e+06	1.3891e+06	2.22444e+06	1.52371e+06	1.37114e+06	1.85555e+06	898355	1.37239e+06	1.24902e+06	1.28619e+06	1.33226e+06	1.26653e+06	1.55633e+06
Glycine	C13-label-1	C2H5N1O2	0	0	0	0	0	0	0	0	0	0	0	0	0	0	0	0	17671.5	0	0	0	0	0	0	0	0	0	0	0
Glycine	C13-label-2	C2H5N1O2	0	4279.65	0	0	0	0	0	0	0	0	0	1900.69	0	0	2026.62	0	0	3950.59	0	0	0	5197.27	6174.75	5724.68	0	4377.74	0	5281.29
Serine	C12 PARENT	C3H7NO3	2.56602e+06	2.69613e+06	2.39821e+06	3.63101e+06	2.7172e+06	973632	5.05483e+06	1.95331e+06	1.35964e+06	1.47399e+06	2.15807e+06	2.17024e+06	2.6463e+06	1.78782e+06	1.67218e+06	1.65254e+06	2.69965e+06	4.37337e+06	2.39072e+06	5.87117e+06	1.77815e+06	1.85566e+06	2.06443e+06	2.41718e+06	2.10623e+06	1.85118e+06	2.2381e+06	2.26323e+06
Serine	C13-label-1	C3H7NO3	0	0	7261.9	6875.8	3244.57	0	0	0	0	0	0	4604.15	0	0	0	0	0	0	0	0	0	0	1915.48	13035.3	0	0	0	0
Serine	C13-label-2	C3H7NO3	1548.54	3017.95	3069.55	7691.52	5177.9	0	9479.65	0	0	0	3449.79	2481.69	1667.14	6654.3	6698.31	2172.65	1506.22	8088.14	0	3412.47	11909.2	5759.88	6601.43	6348.94	3451.07	7474.24	5877.66	8536.11
Serine	C13-label-3	C3H7NO3	17507	16249.3	8556.75	19776.3	12568.9	0	0	0	0	0	10565.3	12137.5	9977.26	5612.54	7668.47	17117	3301.36	28609.4	10050.2	36023.8	10405.6	15501.1	18426.8	15321.6	0	7474	13699.7	14498.9
Alanine	C12 PARENT	C3H7N1O2	9.36277e+07	8.68713e+07	9.902e+07	9.01032e+07	9.96601e+07	8.40806e+07	6.3683e+07	8.93511e+07	9.20568e+07	9.53116e+07	9.96573e+07	8.57622e+07	9.11748e+07	9.59574e+07	9.82084e+07	9.76024e+07	9.44548e+07	8.76305e+07	9.58438e+07	9.23611e+07	6.8314e+07	7.1391e+07	9.0518e+07	9.45847e+07	9.33495e+07	9.23958e+07	9.60847e+07	9.80691e+07
Alanine	C13-label-1	C3H7N1O2	0	0	0	0	0	0	0	0	0	0	0	0	0	0	0	29525.9	0	0	0	0	0	0	0	0	0	0	0	0
Alanine	C13-label-2	C3H7N1O2	143849	149246	160736	95061.1	121713	0	0	25282.8	0	13422	206031	48573.4	68654	101338	112621	65492.3	127392	48877.5	30536.1	56368.6	142695	120647	181370	163371	0	29898.3	53660.2	80108
Alanine	C13-label-3	C3H7N1O2	5.44832e+06	5.15195e+06	5.12917e+06	4.02877e+06	4.04369e+06	373766	449158	354489	399586	170188	7.81081e+06	6.1859e+06	2.88498e+06	6.25873e+06	6.94963e+06	4.71704e+06	3.53859e+06	3.05999e+06	3.68834e+06	5.62784e+06	5.3841e+06	5.41587e+06	6.77973e+06	5.92273e+06	5.81711e+06	5.27037e+06	5.71387e+06	6.41628e+06
Citrate	C12 PARENT	C6H8O7	2.05248e+07	2.64743e+07	2.5835e+07	2.01439e+07	3.01733e+07	3.67832e+07	3.84256e+07	2.83906e+07	3.44892e+07	3.51343e+07	2.51967e+07	3.45065e+07	2.83569e+07	3.22068e+07	3.32677e+07	1.76287e+07	2.83295e+07	1.29155e+07	1.87465e+07	2.46445e+07	1.14115e+07	1.78349e+07	2.35937e+07	2.16822e+07	1.533e+07	1.87222e+07	1.60927e+07	1.61465e+07
Citrate	C13-label-1	C6H8O7	1.95428e+06	3.55892e+06	3.85483e+06	2.3193e+06	2.65833e+06	514904	1.04325e+06	265667	310980	293754	2.82271e+06	3.68469e+06	1.68505e+06	2.2202e+06	2.31198e+06	3.87714e+06	1.9357e+06	1.94135e+06	2.36741e+06	4.71788e+06	796404	1.35867e+06	2.31774e+06	955239	1.37323e+06	1.19388e+06	1.45971e+06	1.71443e+06
Citrate	C13-label-2	C6H8O7	2.33672e+06	2.36367e+06	3.50616e+06	1.76619e+06	1.21295e+06	202254	519138	116463	90405.5	64962.3	1.26157e+06	1.47469e+06	685040	724104	613566	2.34428e+06	616101	1.36182e+06	1.86298e+06	2.67442e+06	254293	449402	840079	308673	1.17857e+06	875251	1.43558e+06	1.34972e+06
Citrate	C13-label-3	C6H8O7	254852	491903	592526	211180	161724	24449.5	55823.8	26100.7	14694.5	9548.43	249006	336220	112879	192629	175183	534050	122634	294969	320941	624302	60437.3	132166	223700	106205	200202	120479	178827	207056
Citrate	C13-label-4	C6H8O7	110342	102045	133887	36618.8	44074.9	10153.7	8705.47	7021.81	5869.74	13607.9	50915.7	46863.3	16578.1	25177.6	27552.3	133805	20655.5	63974.8	70733.3	108160	14154.8	26940.2	45245.4	14406.3	48635.3	33370	43786.5	30517.5
Citrate	C13-label-5	C6H8O7	20221.6	19918.6	33412.2	13495.9	8246.93	4417.78	0	9034.78	0	0	11454.1	8312.2	3177.48	7320.74	6170.74	20989	2822.86	13973.8	13024.7	27948.2	5893.68	7307.94	14635.3	2365.62	9110.67	4599	10083.6	4068.48
Citrate	C13-label-6	C6H8O7	4402.22	2392.87	0	0	0	0	0	0	0	0	0	0	0	1686.15	0	2727.02	0	0	0	0	0	0	2581.53	0	2412.86	0	0	2102
Aconitate	C12 PARENT	C6H6O6	913240	1.14783e+06	1.06762e+06	1.02457e+06	1.0857e+06	2.03338e+06	1.88802e+06	1.49644e+06	1.76653e+06	1.85697e+06	1.10264e+06	1.83865e+06	1.32471e+06	1.62626e+06	1.60643e+06	981600	1.56832e+06	737615	1.02853e+06	1.31353e+06	455445	816256	1.17612e+06	996805	761559	865088	811197	738116
Aconitate	C13-label-1	C6H6O6	51325	116286	130123	75001.6	81885.7	2073.77	34257.2	2059.01	0	0	97138.5	145763	48999.4	56408	84063.3	127650	80570.3	81389.1	66670.9	192625	22981.2	36738.6	82934.6	24083.2	58170.7	51505.9	52726.2	46812.1
Aconitate	C13-label-2	C6H6O6	79160.7	65841.8	95071	55002.3	24801.7	7425.7	22743.7	0	0	942.881	30592.2	56864.7	28173.5	28351.1	15231.3	103282	24697.8	52503.7	69407.8	110956	7242.92	16033.6	30218.6	13585.1	47808.4	41523.1	65650.5	49240.1
Aconitate	C13-label-3	C6H6O6	7826.06	6784.9	13776.5	70.922	6317.67	0	627.206	0	0	0	13419.9	12266.8	5818.51	5621.58	6027.7	16934.8	3735.36	11400	9652.9	26823.4	0	4775.22	8139.79	2872.08	7247.69	2002.31	7309.78	7545.7
Aconitate	C13-label-4	C6H6O6	856.66	3220.77	2483.39	0	0	0	0	0	0	0	1604.71	0	0	0	0	1451.95	0	0	0	649.722	5640.25	10868.5	4738.81	3834.51	11529.1	2962	7045.57	8643.99
Aconitate	C13-label-5	C6H6O6	4637.86	3543	0	0	0	1414.32	0	1997.77	0	0	0	0	0	0	0	1368.14	0	1358.17	1397.39	0	0	0	1554.89	0	0	0	1179.94	0
Alpha-Ketoglutarate	C12 PARENT	C5H6O5	2.89403e+06	2.12834e+06	2.03905e+06	1.57837e+06	3.00295e+06	2.05536e+06	1.68997e+06	3.34868e+06	2.93244e+06	3.04377e+06	2.00277e+06	2.63569e+06	2.98402e+06	2.87504e+06	2.23227e+06	2.15635e+06	3.18499e+06	646598	1.97019e+06	2.06442e+06	961940	722444	1.29607e+06	1.40744e+06	1.20356e+06	1.3989e+06	959483	891437
Alpha-Ketoglutarate	C13-label-1	C5H6O5	124852	141682	160037	103900	64847.4	0	4113.75	0	0	0	83780.3	131452	21442.1	29087.1	22147.7	296241	30126.4	65842.1	126474	225313	15284.6	21661.1	48275.9	30646.6	66400.1	45218.7	45883.7	56092.4
Alpha-Ketoglutarate	C13-label-2	C5H6O5	200649	118036	219462	67452.5	37169	4140.02	15909	14953.5	9546.91	25872.3	25524.9	46656.2	18758.5	20033.1	22575.7	228307	39039.5	45540.1	109538	140734	50916.4	38017.5	21384.8	22951.3	36772.5	26132.3	34151.2	28525.3
Alpha-Ketoglutarate	C13-label-3	C5H6O5	0	26863.4	30026.2	11753.8	4068.37	0	3504.44	0	0	0	0	3504.21	0	4088.4	0	20641.9	0	0	113.537	22779.5	4103.67	0	2557.38	0	4679.86	1434.19	4923.57	8025.13
Alpha-Ketoglutarate	C13-label-4	C5H6O5	0	6160.69	0	0	0	0	0	0	0	0	0	0	0	0	0	4066.58	0	0	0	0	2339.67	0	0	0	5742.51	0	0	0
Alpha-Ketoglutarate	C13-label-5	C5H6O5	0	0	3714.24	0	0	0	0	0	0	0	2301.79	5260.09	4839	2387.37	3697.47	0	5845.48	6749.64	3388.62	2760.65	4.03986e+07	4.29427e+07	4.95198e+07	7.31423e+07	6.63953e+07	6.241e+07	6.14258e+07	6.86391e+07
Succinate	C12 PARENT	C4H6O4	5.51764e+07	4.37557e+07	4.80546e+07	5.93604e+07	7.83375e+07	6.428e+07	3.46304e+07	7.16224e+07	7.62289e+07	6.56572e+07	5.62631e+07	4.96337e+07	7.13067e+07	5.81784e+07	7.3657e+07	6.31712e+07	6.58172e+07	2.83719e+07	4.59434e+07	4.19731e+07	878701	1.09186e+06	1.8204e+06	815831	4.45304e+06	1.33252e+06	4.54199e+06	5.44656e+06
Succinate	C13-label-1	C4H6O4	3.40753e+06	3.88265e+06	5.56343e+06	4.04589e+06	2.32397e+06	232012	901873	185081	0	0	4.36202e+06	3.48277e+06	967648	1.16576e+06	1.89552e+06	1.11387e+07	1.82332e+06	3.92078e+06	4.39583e+06	5.9787e+06	420440	503605	761873	311328	2.64508e+06	1.17153e+06	2.39081e+06	3.15507e+06
Succinate	C13-label-2	C4H6O4	3.31601e+06	2.14471e+06	4.92227e+06	2.30386e+06	1.16761e+06	170543	270458	52824.1	46532.1	31982.9	1.26404e+06	1.21901e+06	653883	597469	483942	5.31914e+06	598085	1.90739e+06	2.33949e+06	2.40824e+06	89009.6	213437	198820	102048	342636	181466	280820	307151
Succinate	C13-label-3	C4H6O4	295124	286447	569936	198188	93581.8	26285.1	24768.8	2693.53	0	14467.3	240485	203367	76975.7	131196	129865	1.00577e+06	145638	307775	311113	432953	8023.09	29235.4	42938.5	21310.2	15448.6	6833.63	0	24868.1
Succinate	C13-label-4	C4H6O4	19221	17390.9	28895.1	6282.63	8251.94	7357.32	0	0	0	0	22846.8	15482	5702.43	14115.8	0	72421.6	6676.71	30881.1	16144.6	49307.6	1.31319e+07	1.68504e+07	1.37224e+07	1.50241e+07	1.28405e+07	1.58288e+07	1.35278e+07	1.23429e+07
Fumarate	C12 PARENT	C4H4O4	1.08917e+07	6.56564e+06	8.22816e+06	6.93865e+06	8.03683e+06	9.45893e+06	6.56549e+06	1.00099e+07	9.31147e+06	1.02723e+07	9.63038e+06	8.90704e+06	1.05564e+07	8.60549e+06	9.36748e+06	5.52093e+06	9.56165e+06	4.18208e+06	5.3363e+06	6.34841e+06	295709	527575	400572	234080	768587	421291	1.03078e+06	930804
Fumarate	C13-label-1	C4H4O4	664591	567780	850569	328888	117192	0	15716.3	0	0	0	511742	495971	82352	158432	109613	1.01157e+06	214489	523202	438467	767048	138505	202787	262343	83082	560426	322630	446419	459107
Fumarate	C13-label-2	C4H4O4	604360	295470	633851	243764	118464	25794.9	40834.5	1753.01	4841.99	921.829	192843	211807	120155	83971.8	95197.6	416107	87198.2	206650	237261	252231	35645.1	121378	74667.3	49887.2	63286.2	46618.9	70725.2	50384.2
Fumarate	C13-label-3	C4H4O4	61413.4	63529.8	71339.2	32872.2	10110.2	0	0	0	0	0	55227.6	41732.7	8642.31	34987.5	28710.1	66522.2	21877.4	38847.5	20427.6	73657.1	7146.38	11899.6	7773.64	0	0	0	0	0
Fumarate	C13-label-4	C4H4O4	0	0	0	0	0	0	0	0	0	0	0	0	0	0	0	9519.89	0	0	0	0	8.74862e+07	1.08942e+08	9.34753e+07	9.80864e+07	8.44106e+07	9.52167e+07	8.93224e+07	8.3764e+07
Malate	C12 PARENT	C4H6O5	8.18379e+07	5.50919e+07	6.71543e+07	5.20711e+07	6.17305e+07	7.82512e+07	5.56339e+07	7.68709e+07	7.06351e+07	7.97942e+07	7.72502e+07	7.07095e+07	8.26355e+07	7.07838e+07	7.58252e+07	4.13568e+07	7.57399e+07	3.64075e+07	4.43572e+07	5.02036e+07	2.82018e+06	3.72965e+06	4.29744e+06	1.84144e+06	6.34778e+06	2.98455e+06	6.86068e+06	7.36045e+06
Malate	C13-label-1	C4H6O5	5.43109e+06	5.45754e+06	8.08009e+06	3.8914e+06	2.10334e+06	414859	1.00506e+06	12473.1	101645	209104	5.61716e+06	5.12361e+06	1.37906e+06	1.66167e+06	2.45912e+06	7.04984e+06	2.49372e+06	4.82752e+06	4.06563e+06	7.25134e+06	1.00541e+06	1.57954e+06	1.82341e+06	521610	3.97172e+06	2.09388e+06	3.34493e+06	3.79083e+06
Malate	C13-label-2	C4H6O5	5.36767e+06	2.74852e+06	6.55891e+06	2.07032e+06	750419	204100	405406	44226.1	65391.2	32628.8	1.70094e+06	1.89564e+06	717558	783949	565092	3.395e+06	918787	2.17292e+06	1.94841e+06	2.92747e+06	312764	955600	590693	332446	601231	368244	487060	563738
Malate	C13-label-3	C4H6O5	532225	529053	876446	255066	189690	58835.3	65608	6757.97	20017.8	6548.65	595820	508717	164462	330501	311595	705731	224003	406182	315739	689595	59727.1	164383	107864	29978	57268.7	32030.7	7346.51	24866.4
Malate	C13-label-4	C4H6O5	33607.9	71719.9	53553.8	13869.6	365.574	0	0	0	0	0	60354.4	34967.5	6364.55	24826.5	1976.52	72787	29720.9	33376.3	14350.1	72673.2	3.69037e+07	3.38332e+07	4.51524e+07	4.73484e+07	5.88764e+07	4.91554e+07	6.2492e+07	6.29801e+07
Aspartate	C12 PARENT	C4H7N1O4	5.5617e+07	5.55802e+07	6.33964e+07	5.09338e+07	6.78945e+07	6.88344e+07	8.05315e+07	9.4836e+07	8.17403e+07	7.80065e+07	7.60647e+07	8.27375e+07	4.29056e+07	5.94316e+07	6.13393e+07	5.07899e+07	5.55804e+07	7.10525e+07	8.22722e+07	7.07801e+07	1.14586e+06	1.10987e+06	2.00652e+06	759621	3.86918e+06	1.40706e+06	4.67257e+06	5.35461e+06
Aspartate	C13-label-1	C4H7N1O4	3.83647e+06	6.03974e+06	7.35767e+06	3.47232e+06	2.3681e+06	405469	1.36909e+06	277837	112991	272716	5.31668e+06	5.77694e+06	678875	1.23054e+06	1.70841e+06	8.5816e+06	1.82655e+06	1.01166e+07	8.05248e+06	1.1392e+07	451894	485397	770086	287428	2.85123e+06	1.08378e+06	2.52238e+06	2.82877e+06
Aspartate	C13-label-2	C4H7N1O4	3.81744e+06	2.90752e+06	6.12487e+06	1.95264e+06	1.09528e+06	190696	650454	101595	86995.3	43407.5	1.76184e+06	2.31638e+06	372905	730185	513319	4.15043e+06	538269	5.09731e+06	4.1069e+06	4.6983e+06	144575	290667	234204	179546	505853	200046	361451	428349
Aspartate	C13-label-3	C4H7N1O4	361749	706877	783017	258078	140895	36974.9	65104.7	18349.3	28664.3	7061.77	504215	617546	83268.6	298540	235431	792245	194088	818038	659301	976301	29502	42665.9	43254.5	8999.01	24516.2	23090.4	20304.1	33068.8
Aspartate	C13-label-4	C4H7N1O4	6118.63	91024.3	36319.3	19381.5	26685.1	0	0	0	0	0	50071.4	45968.7	0	34315	10065.8	74331.7	12435.9	82618.9	56550.7	118552	8.53148e+07	8.48473e+07	1.1267e+08	1.18653e+08	8.41931e+07	1.14969e+08	9.29982e+07	8.9265e+07
Glutamate	C12 PARENT	C5H9N1O4	7.35062e+07	8.27095e+07	7.53812e+07	9.91312e+07	1.1723e+08	1.28498e+08	1.38316e+08	1.46276e+08	1.46355e+08	1.41654e+08	8.16041e+07	9.26666e+07	6.07682e+07	1.23551e+08	9.29891e+07	7.70593e+07	1.00295e+08	7.7575e+07	1.21336e+08	9.79295e+07	2.56371e+06	2.46407e+06	4.8785e+06	2.11401e+06	5.46862e+06	2.90282e+06	6.47406e+06	7.38061e+06
Glutamate	C13-label-1	C5H9N1O4	4.44014e+06	7.89324e+06	7.99648e+06	6.1764e+06	4.19029e+06	900786	2.55031e+06	246688	453351	270557	5.50188e+06	6.30703e+06	910134	2.65831e+06	3.09683e+06	1.2695e+07	3.323e+06	9.46518e+06	1.05816e+07	1.35252e+07	1.46058e+06	1.86963e+06	3.13478e+06	1.08407e+06	6.00465e+06	3.959e+06	5.82556e+06	6.24026e+06
Glutamate	C13-label-2	C5H9N1O4	6.50377e+06	6.30725e+06	1.0058e+07	6.15355e+06	3.11476e+06	424257	1.45899e+06	230133	145114	125195	2.86732e+06	3.69453e+06	1.03763e+06	2.05139e+06	1.30249e+06	9.22242e+06	1.64609e+06	7.27159e+06	8.86243e+06	8.8892e+06	309134	303081	468549	243397	515595	265491	535751	589625
Glutamate	C13-label-3	C5H9N1O4	368965	707532	1.01047e+06	362668	212629	25150	61924.4	0	28478.1	6839.73	396294	415145	99353.9	290136	233303	1.40228e+06	188220	1.07971e+06	761950	1.19465e+06	27108.8	51452	70049.7	0	120548	34932.5	98783.9	120470
Glutamate	C13-label-4	C5H9N1O4	141230	140673	295208	87633.4	31378.4	0	0	0	0	0	20572.6	48594	2465.83	5772.2	0	261795	0	191898	239291	176821	6243.2	0	11233.2	0	0	0	0	0
Glutamate	C13-label-5	C5H9N1O4	10626.6	6319.23	13158.8	0	0	0	0	0	4745.67	0	2857.89	0	0	0	0	30515	0	25837	0	9038.42	112765	113152	480825	448431	483642	365844	464131	586424
Proline	C12 PARENT	C5H9NO2	265520	321911	282148	316603	298431	239609	1.101e+06	324447	304052	260983	370792	387394	418641	323092	366159	356759	281156	729477	426375	549740	0	772.972	0	0	0	95.4642	0	0
Proline	C13-label-1	C5H9NO2	0	0	0	0	0	0	0	0	0	2339.17	0	0	0	0	0	0	0	0	0	0	0	0	1694.07	1177.07	0	0	0	0
Proline	C13-label-2	C5H9NO2	1150.78	961.613	1477.82	813.589	588.652	0	247.665	0	0	0	0	0	925.972	0	0	0	0	1358.94	0	1269.7	0	3561.07	0	0	0	0	0	0
Proline	C13-label-4	C5H9NO2	0	0	0	788.459	0	0	0	0	0	0	1067.58	0	0	0	0	0	0	0	0	0	7.738e+07	8.09394e+07	1.03114e+08	1.0896e+08	1.03049e+08	1.02295e+08	8.79347e+07	7.94097e+07
Glutamine	C12 PARENT	C5H10N2O3	1.27954e+08	1.21995e+08	1.23372e+08	1.2232e+08	1.3188e+08	1.14444e+08	1.63168e+08	1.77938e+08	1.73838e+08	1.59488e+08	1.34991e+08	1.32722e+08	2.27628e+08	1.43515e+08	1.31426e+08	1.52607e+08	1.62485e+08	1.18509e+08	1.3582e+08	1.71635e+08	1.36219e+06	2.93053e+06	3.88328e+06	1.5128e+06	1.843e+06	1.85623e+06	2.57584e+06	4.52882e+06
Glutamine	C13-label-1	C5H10N2O3	4.4373e+06	5.46487e+06	5.30238e+06	4.55972e+06	7.04901e+06	363595	2.16754e+06	616602	799383	332472	3.30428e+06	3.34141e+06	2.34422e+06	2.46874e+06	2.90707e+06	7.38174e+06	2.27449e+06	9.31832e+06	4.65033e+06	8.69357e+06	1.4937e+06	3.44867e+06	4.34392e+06	2.85971e+06	1.5042e+06	1.83606e+06	2.40657e+06	4.23317e+06
Glutamine	C13-label-2	C5H10N2O3	5.27911e+06	5.41979e+06	5.306e+06	4.97304e+06	7.94535e+06	287079	1.60241e+06	165492	399744	434180	3.05206e+06	2.96316e+06	2.00461e+06	2.38891e+06	3.09897e+06	7.19653e+06	1.79671e+06	8.60402e+06	3.50836e+06	8.57379e+06	426725	934830	1.20008e+06	564073	335494	519580	408161	865233
Glutamine	C13-label-3	C5H10N2O3	1.28774e+06	1.234e+06	1.20192e+06	954129	2.20606e+06	59694.5	137236	67982.5	127566	56264.9	573136	561433	442218	565690	664881	1.97446e+06	402647	2.41751e+06	720105	2.42278e+06	131048	383809	403590	142937	7078.5	20919.4	76011.3	116151
Glutamine	C13-label-4	C5H10N2O3	345845	304872	231367	228852	540700	0	6177.23	0	0	0	102515	69680.4	65175	66664.8	67690.1	492287	23946.7	624599	97431.3	759942	34418.7	103181	154674	39555.7	0	0	0	0
Glutamine	C13-label-5	C5H10N2O3	93848.1	76837.3	67764	80453	148873	0	0	0	0	0	14966.3	7114.75	0	4055.45	15810.7	92785.7	0	135931	0	180697	470515	250603	192923	155342	85873.2	106466	77066.3	95399.1
6-Phosphogluconate	C12 PARENT	C6H13O10P	312052	156533	118345	93717.7	73391.2	69228.9	52085.2	65170.3	60097.4	52480.8	22701.1	32786.2	26727.2	32542.6	34450.5	31293.2	43134.8	31139.2	27339.1	29769.9	1503.13	1123.02	0	580.652	3700.18	877.115	8025.2	2896.42
6-Phosphogluconate	C13-label-1	C6H13O10P	186.237	3184.04	1317.2	0	0	0	0	0	0	0	49.766	769.444	1366.59	0	705.793	246.605	254.603	0	0	0	1488.58	0	2220.8	2502.99	0	2034.32	2362.71	0
6-Phosphogluconate	C13-label-2	C6H13O10P	3414.81	2355.21	2148.41	2035.97	0	0	0	0	0	0	0	0	0	0	0	0	0	0	0	0	4279.24	0	0	2610.94	0	0	0	0
6-Phosphogluconate	C13-label-3	C6H13O10P	0	1683.41	0	0	0	0	0	0	0	0	0	0	0	0	0	0	0	0	0	0	946.08	0	0	0	0	0	0	0
6-Phosphogluconate	C13-label-4	C6H13O10P	2003.41	0	0	1642.96	0	0	0	0	0	0	0	0	0	0	0	0	0	0	0	0	6178.72	1036.79	0	1878.5	2488.62	2273.07	2097.73	1562.36
6-Phosphogluconate	C13-label-5	C6H13O10P	13790	12464.1	9698.66	9615.01	4484.1	2466.82	0	1810.51	2995.19	0	1860.91	2479.4	3855.64	0	1687.34	2540.37	2350.96	1793.17	0	0	22379.7	15796.9	21262.2	13086.3	9426.49	5242.02	10255.9	11407.7
6-Phosphogluconate	C13-label-6	C6H13O10P	14164.8	6627.43	13293.4	8357.43	3314.8	2811.4	3256.7	0	0	1987.91	10296.8	4608.57	2811.32	5774.91	2271.51	3836.81	2487.59	5714.27	2423.71	5995.92	4.00582e+06	2.98242e+06	3.67884e+06	4.28981e+06	5.03562e+06	4.50572e+06	5.01677e+06	3.94529e+06
Ribose-5-phosphate	C12 PARENT	C5H11O8P	3.64315e+06	2.12814e+06	1.98649e+06	2.9728e+06	1.80865e+06	1.52912e+06	1.69266e+06	2.45267e+06	1.90646e+06	1.78424e+06	981929	1.15698e+06	1.36834e+06	902885	1.32824e+06	1.12092e+06	1.19741e+06	1.40131e+06	1.24803e+06	891118	0	5976.38	0	0	0	0	0	0
Ribose-5-phosphate	C13-label-1	C5H11O8P	0	10613.8	0	0	2926.04	10844.6	0	0	0	0	22486.6	7265.5	0	5504.67	0	0	0	4977.6	0	0	43774	37644.5	32882.6	52398.8	76876.8	35603.2	49705.5	33503.6
Ribose-5-phosphate	C13-label-2	C5H11O8P	13217.3	3788.72	3544.73	3155.14	4395.09	0	0	2688.81	0	7828.91	11574.2	16985	8439.82	13378.9	0	6335.03	5733.78	18992.4	0	6211.68	213836	136719	169855	197571	130043	88397	200436	113091
Ribose-5-phosphate	C13-label-3	C5H11O8P	38524.4	45459.6	7719.51	44443	23647.3	0	6897.72	0	0	0	37936.4	15415.4	8059.31	35959.1	18492.1	20029.1	18759	22660.5	30131.3	24551	2619.24	2966.35	0	0	0	0	0	0
Ribose-5-phosphate	C13-label-4	C5H11O8P	3231.25	0	0	0	0	0	0	4265.85	0	0	0	0	0	2935.63	0	0	0	5253.2	1764.29	0	122046	77439.8	79169.9	101874	66434.8	45686.1	67482.5	65526.4
Ribose-5-phosphate	C13-label-5	C5H11O8P	188740	126843	110135	75217.9	60360.5	32412.3	29197.5	22607.5	30019.1	23191	42091.8	23981.6	24175.9	30257.4	18597.8	29623.7	23639.9	23640	31788.8	24898.8	428023	305361	278346	334888	512007	402280	564680	452625
Sedoheptulose-7-phosphate	C12 PARENT	C7H15O10P	243012	148928	190983	179840	231956	195673	1.50679e+06	344304	198456	217513	188077	180636	279238	184226	267126	350623	265823	1.19137e+06	672966	158740	0	0	9291.86	6366.66	10549.3	0	0	8247.21
Sedoheptulose-7-phosphate	C13-label-1	C7H15O10P	0	0	0	0	0	0	6459.58	0	1486.17	0	792.028	19293.5	14754.4	9927.55	5523.49	4188.38	29922.9	59484.8	15706.7	233.046	41677.8	23683.3	19225.8	14996.3	13269.4	19161.6	22096.8	29030.3
Sedoheptulose-7-phosphate	C13-label-2	C7H15O10P	0	5792.58	6251.3	0	4308.19	0	6946.02	0	0	0	22123.5	17930.7	12875.2	16756.1	27309.4	10439.5	4515.93	75341.5	19699	29088.9	38833.3	28061.6	31046.5	32075.4	49048.3	22976.6	43467.9	45612.2
Sedoheptulose-7-phosphate	C13-label-3	C7H15O10P	0	10652	0	0	5496.74	0	23308.2	0	0	0	14821.5	14820.5	20795	12376.9	5072.87	13526.8	7339.68	160135	97016.6	34167	14068.4	30830.4	6256.12	7946.69	3254.17	17216.7	11665.6	3916.61
Sedoheptulose-7-phosphate	C13-label-4	C7H15O10P	0	0	0	0	0	0	5387.35	0	0	0	11648.2	5227.79	7859.67	18445.7	0	5745.02	5671.97	125825	19384.9	15035.3	0	0	7411.42	10350.8	6557.23	4851.28	5892.19	0
Sedoheptulose-7-phosphate	C13-label-5	C7H15O10P	0	0	0	0	0	0	0	0	0	0	0	6903.2	7103.68	4931.3	0	0	0	8728.91	0	10312.9	0	0	0	0	0	0	0	5519.54
Sedoheptulose-7-phosphate	C13-label-6	C7H15O10P	0	0	0	0	0	0	0	0	0	0	0	0	5529.53	0	0	5473.73	0	1986.25	0	0	30677.2	6379.86	16298.4	6928.69	0	0	10158.8	12862
Sedoheptulose-7-phosphate	C13-label-7	C7H15O10P	0	0	0	0	0	0	4775.72	0	0	0	0	4208.1	0	5790.4	0	0	0	57704	18668.3	5959.05	337626	710334	531530	846553	755985	995066	628760	528208
AMP	C12 PARENT	C10H14N5O7P1	1.52821e+08	1.01665e+08	1.07181e+08	1.29925e+08	7.8282e+07	7.88344e+07	6.77501e+07	1.33477e+08	9.3794e+07	1.15582e+08	9.32572e+07	9.11979e+07	1.24594e+08	1.00603e+08	1.23695e+08	1.15117e+08	1.20951e+08	1.45217e+08	8.35984e+07	1.07076e+08	43879.5	3119.78	31640.7	239.046	19320	15696.7	14748	5728.06
AMP	C13-label-1	C10H14N5O7P1	106506	431278	0	509607	185506	0	0	378304	452813	0	217344	324119	166836	238769	602636	310570	147307	279634	439304	186499	4086.6	5524.98	0	0	0	0	0	0
AMP	C13-label-2	C10H14N5O7P1	0	191946	0	304207	379227	134836	179717	278828	0	0	535805	438896	820368	596362	801884	0	696189	0	0	716351	0	11912.7	735.192	0	0	0	2963.57	460.634
AMP	C13-label-3	C10H14N5O7P1	23688.6	92193.4	28026.2	67842.8	64371.3	80383.9	60925.9	120366	33856.9	21358.4	67659.7	67264.3	64691.4	55085.6	15608.3	91157.3	41905.7	65690.5	91962	45419.7	573242	393681	353089	391145	209332	132185	191889	138178
AMP	C13-label-4	C10H14N5O7P1	0	3128.52	0	0	0	0	0	408.786	0	0	0	0	0	0	3838.51	0	0	6260.66	0	0	1.13934e+08	1.42281e+08	1.17675e+08	1.39028e+08	1.25786e+08	1.33322e+08	1.19232e+08	1.31812e+08
AMP	C13-label-5	C10H14N5O7P1	43964.6	33884.1	13153.5	39223.3	15555	0	0	0	0	6371.96	8860.54	5295.25	0	0	0	15967.3	0	15692.1	0	5550.38	445054	422869	556336	260168	484766	449096	0	1.20072e+06
AMP	C13-label-6	C10H14N5O7P1	0	0	0	2609.14	0	0	0	0	0	0	0	0	0	0	0	0	0	0	0	0	388727	852048	680879	943581	908955	728531	686615	869503
AMP	C13-label-7	C10H14N5O7P1	0	0	0	0	0	0	0	0	0	0	0	0	0	0	0	6965.2	0	0	0	0	82775.9	90174.1	68342	80219.6	67027.7	83186.7	38263.9	71624.9
ADP	C12 PARENT	C10H15N5O10P2	3.97104e+07	4.66053e+07	5.71377e+07	4.2341e+07	5.4322e+07	4.95155e+07	4.21185e+07	5.09247e+07	5.37111e+07	5.1942e+07	4.86397e+07	4.90921e+07	5.01193e+07	5.05469e+07	5.61021e+07	5.33697e+07	5.5352e+07	2.33764e+07	5.07153e+07	5.77409e+07	0	0	0	0	0	0	0	2487.21
ADP	C13-label-1	C10H15N5O10P2	0	0	80380.7	662.76	39513.8	102263	0	0	0	0	0	0	0	0	0	0	7456.85	0	91385.7	215730	8241.49	13436	0	21443.2	0	18405.9	12242.9	16239.8
ADP	C13-label-10	C10H15N5O10P2	0	0	3037.18	0	0	2711.15	0	4154.32	0	0	12988.4	5647.1	6322.94	8784.47	11368.9	5512.59	0	0	0	6130.41	0	0	0	0	0	0	0	0
ADP	C13-label-2	C10H15N5O10P2	561470	567457	858820	661567	817383	690237	509429	644729	790587	611365	627563	722655	703250	732301	731189	751217	867462	312781	669809	769947	0	0	0	0	6128.44	0	0	0
ADP	C13-label-3	C10H15N5O10P2	20580.6	20854.1	0	30636.1	48586.9	7337.46	45528.7	28470.9	0	0	19925.7	32291.8	28261.3	13760.1	24743.6	3918.39	34770.2	42232.2	7236.5	54560	0	0	0	7049.54	0	0	0	0
ADP	C13-label-4	C10H15N5O10P2	0	0	0	0	0	0	0	0	0	0	0	0	0	0	0	0	0	0	0	0	0	0	0	0	0	0	0	0
ADP	C13-label-5	C10H15N5O10P2	134278	65043.4	37911.2	60797.3	146716	355365	196986	417656	220753	128017	322339	154044	578922	203189	346222	92440.3	394823	36801.9	95823.1	215452	4.73246e+07	4.77744e+07	6.48474e+07	6.37794e+07	5.45386e+07	5.12992e+07	5.16997e+07	5.36339e+07
ADP	C13-label-6	C10H15N5O10P2	0	10257.3	6861.92	515.102	0	24668.1	13231.3	6111.87	23566.6	25002.5	7405.44	3472.87	0	0	0	18237.2	5741.16	3147.4	6764	0	0	415429	0	64307.7	0	337342	75823	0
ADP	C13-label-7	C10H15N5O10P2	0	0	194.959	0	0	0	2558.22	0	0	0	0	0	0	0	0	5964.43	0	4981.02	0	0	50287	20073.3	9772.34	21501.8	10073.8	0	9551.23	0
ADP	C13-label-8	C10H15N5O10P2	68055.9	35071.4	18143.7	13432.8	79412.4	22143.5	0	0	2097.77	0	291877	133576	245075	271469	277305	91512.4	195739	32955.3	26775.7	206135	617966	652217	873840	898368	785534	718838	689676	709556
ADP	C13-label-9	C10H15N5O10P2	0	0	17025.8	0	3729.22	0	8983.36	0	0	11067	1327.76	0	0	8181.78	1586.72	6355.72	0	5132.12	3087.09	0	43318.7	52795.3	32704.9	13025.2	15898	4170.9	39531.9	25290.9
ATP	C12 PARENT	C10H16N5O13P3	1.00939e+07	2.53947e+07	2.78562e+07	2.5385e+07	4.48546e+07	3.78477e+07	3.30779e+07	3.44261e+07	5.3028e+07	3.97359e+07	3.86993e+07	4.24372e+07	2.58433e+07	4.47232e+07	3.53738e+07	3.62763e+07	3.03817e+07	4.45e+06	4.35577e+07	4.26112e+07	0	0	0	0	0	0	0	0
ATP	C13-label-1	C10H16N5O13P3	0	0	0	0	0	0	0	0	93331.8	17622	0	12694.8	0	0	0	0	0	0	0	34488.7	219385	314442	262731	350183	642468	779080	619837	431479
ATP	C13-label-10	C10H16N5O13P3	0	0	0	0	0	0	0	0	0	0	0	0	0	0	0	0	0	0	0	3107.62	0	16140.7	440.247	7654.11	22660.7	22549.1	21548.1	21450.8
ATP	C13-label-2	C10H16N5O13P3	208643	570383	563913	548258	1.02e+06	841502	616160	665338	1.11521e+06	822349	799731	910426	509335	994191	761664	750355	681524	84192.8	888154	886136	0	0	0	0	0	0	0	0
ATP	C13-label-3	C10H16N5O13P3	0	8542.18	8107.22	27771.5	3048.77	6234.74	37275.5	10611.7	4065.62	0	47691.1	15353.4	11706.1	11336.1	11182.7	0	15134.3	5101.98	43603.3	17681.2	312012	357598	249015	444878	401579	379159	330184	239506
ATP	C13-label-4	C10H16N5O13P3	0	0	0	0	0	0	168.858	0	0	0	1928.92	0	0	0	0	0	5452.2	0	0	0	14003.2	4935.45	22287.8	4431.23	1535.16	2702.83	41321.8	6952.82
ATP	C13-label-5	C10H16N5O13P3	81348.6	29438.7	28542.4	19697.3	34214.8	4445.52	7307.64	6456.55	8078.91	0	5092.15	5627.02	6474.85	0	5222.15	0	0	0	0	7647.02	1.14865e+07	1.45218e+07	3.02636e+07	2.33547e+07	2.47723e+07	1.98331e+07	2.2896e+07	1.87172e+07
ATP	C13-label-6	C10H16N5O13P3	7424.3	0	0	0	0	0	0	0	0	0	0	0	0	0	0	0	0	0	0	0	0	0	0	0	0	0	0	0
ATP	C13-label-7	C10H16N5O13P3	0	0	0	0	0	0	0	0	0	0	0	0	0	0	0	4864.21	0	0	0	0	210578	295843	621351	493663	574672	377448	494444	434757
CMP	C12 PARENT	C9H14N3O8P	914736	950224	643507	708180	548110	504455	1.7249e+06	723244	531106	730828	844103	914189	858969	778215	834160	764980	768132	2.34229e+06	840098	969578	8133.75	1796.49	44347.9	0	0	25177.8	6675.96	0
CMP	C13-label-1	C9H14N3O8P	6592.59	0	0	5062.58	0	0	0	7380.52	0	0	0	5945.08	0	0	0	0	0	0	0	0	4385.91	0	0	0	0	950.5	0	8273.98
CMP	C13-label-2	C9H14N3O8P	1053.41	0	0	0	0	0	14174.2	0	0	0	1240.46	4480.24	5264.17	2695.37	0	0	2724.03	0	680.432	10463.1	12471.9	5136.14	0	3154.69	4535.79	5844.26	0	0
CMP	C13-label-4	C9H14N3O8P	0	0	0	0	0	0	0	0	0	0	0	0	0	0	0	0	3901.23	0	0	0	0	0	0	0	0	0	0	0
CMP	C13-label-5	C9H14N3O8P	0	0	0	0	0	0	0	0	0	0	0	4319.8	0	0	0	0	0	0	0	4097.45	0	0	0	0	0	0	0	0
CMP	C13-label-8	C9H14N3O8P	0	0	0	5840.77	0	0	0	0	0	0	0	0	0	0	0	0	0	0	0	0	0	0	0	0	0	0	0	1981.36
CDP	C12 PARENT	C9H15N3O11P2	228490	476141	420062	284708	487880	406941	1.02385e+06	321226	383860	418068	530927	792910	384313	514997	523727	497564	433327	293967	629113	829041	0	0	0	0	3195.37	0	0	0
CDP	C13-label-1	C9H15N3O11P2	5614.31	0	0	2278.22	1989.83	0	320.028	0	0	1895.55	0	0	0	0	0	0	1545.49	0	0	0	1.16155e+06	1.5376e+06	1.48355e+06	1.38962e+06	1.33346e+06	948175	1.35817e+06	1.60528e+06
CDP	C13-label-2	C9H15N3O11P2	4835.09	3855.91	735.849	0	5375.04	1771.39	16831.4	7425.86	2062.93	880.078	24752.3	7593.91	1929.04	4251.25	6885.92	0	15126.9	1599.2	0	9936.3	20073.5	0	0	0	0	5709.49	0	4384.95
CDP	C13-label-3	C9H15N3O11P2	0	0	0	0	0	0	0	0	0	0	0	1790.38	0	0	0	0	0	0	0	0	10004.6	3871.89	1661.93	2956.77	0	5000.18	2289.01	530.5
CDP	C13-label-5	C9H15N3O11P2	14446.1	3570.35	2463.01	9159.26	4065.64	0	0	9512.76	0	3504.1	5137.83	9717.54	5068.57	5784.22	0	0	0	6510.13	0	2229.8	0	0	0	0	3078.11	0	0	0
CDP	C13-label-6	C9H15N3O11P2	0	0	0	0	4096.32	0	0	2901.68	0	0	0	0	0	0	0	0	0	4005.14	0	0	5228.77	0	7689.75	0	0	0	0	0
CTP	C12 PARENT	C9H16N3O14P3	23084.5	109358	99511.1	57108.1	193702	143312	363060	111181	194313	141904	182979	277831	85814.9	225411	160538	145389	108063	22957.4	191919	302060	315352	382314	529015	396787	329485	236867	327433	335469
CTP	C13-label-1	C9H16N3O14P3	0	0	0	0	431.635	2259.55	0	0	1807.97	903.053	4764.65	0	0	3047.66	0	0	4391.32	0	10103.2	2427.38	1220.33	0	0	588.798	0	5011.64	4526.66	0
CTP	C13-label-2	C9H16N3O14P3	0	0	2687.72	0	2370.88	2238.79	7027.78	1764.06	0	0	1569.71	2710.28	0	971.95	0	0	0	0	1175.42	1470.28	9111.39	5121.89	5055.98	4715.76	8622.15	2741.66	2268.64	1419.29
CTP	C13-label-3	C9H16N3O14P3	0	2338.46	0	3033.93	8032.41	5569.44	6916.43	0	8147.85	2572.84	3108.38	3795.36	0	3185.28	0	6343.84	0	0	3367.79	0	0	0	2519.84	5168.32	0	0	0	0
CTP	C13-label-4	C9H16N3O14P3	0	0	0	0	0	0	0	2852.58	0	0	0	0	0	0	0	0	0	0	0	0	4031.17	11677.7	3199.76	15685.2	7535.85	12172.5	3503.71	2764.79
CTP	C13-label-6	C9H16N3O14P3	0	0	0	0	0	0	0	0	0	0	0	0	0	0	0	0	0	0	0	2648.15	0	6069.22	4970.6	13289.9	7910.7	10013.1	3267.4	14431.6
GMP	C12 PARENT	C10H14N5O8P	4.72854e+06	2.03122e+06	2.03303e+06	3.88191e+06	1.65711e+06	1.50094e+06	4.14191e+06	3.50797e+06	2.02394e+06	2.62963e+06	1.59781e+06	1.8087e+06	3.06023e+06	1.69254e+06	2.30234e+06	2.1349e+06	1.98728e+06	6.68303e+06	1.92941e+06	1.80169e+06	0	0	0	0	0	0	0	0
GMP	C13-label-1	C10H14N5O8P	0	973.707	0	0	3975.84	0	0	0	0	0	23028.8	0	0	0	0	0	0	0	0	0	0	0	0	0	0	0	1649.53	0
GMP	C13-label-2	C10H14N5O8P	43259.1	25176.8	0	34258.3	0	1314.34	16340.4	0	0	5546.89	0	0	29027	2527.54	0	0	15814.8	0	10396.9	14931.2	27273.2	31977.1	123164	80499.9	61189.9	54821	64919.5	51552.7
GMP	C13-label-3	C10H14N5O8P	0	0	0	0	0	0	0	0	0	0	0	0	0	0	0	0	0	2592.78	0	0	182.747	2715.75	3025.08	0	0	0	795.294	0
GMP	C13-label-5	C10H14N5O8P	7032.13	5049.51	0	6205.54	0	0	0	0	0	0	0	0	0	0	0	0	0	4318.7	2575.16	0	1664.03	0	2647.38	1388.96	0	0	2331.55	0
GMP	C13-label-9	C10H14N5O8P	0	0	0	0	0	0	0	0	0	0	0	0	2593.55	0	0	0	0	0	0	0	0	0	0	2683.86	0	0	0	2153.91
GDP	C12 PARENT	C10H15N5O11P2	647570	609468	763176	574600	669859	698170	914661	614798	611326	601627	431792	650239	669751	462984	682957	705424	694698	581546	606336	706228	0	0	2978.78	0	0	2687.42	2765.95	3349.54
GDP	C13-label-1	C10H15N5O11P2	0	1197.44	0	0	792.461	3757.44	1299.21	0	732.075	2980.2	0	0	0	0	0	0	0	1325.09	166.711	0	1700.92	0	0	0	0	0	0	0
GDP	C13-label-2	C10H15N5O11P2	143231	71768.2	109676	102514	67359.8	65904	71888.6	108325	85443.2	116670	91052.6	84229.8	141267	86181.5	103823	111257	124451	163292	82738	92640.1	0	0	2112.25	0	1835.91	2518.45	2216.52	2542.42
GDP	C13-label-3	C10H15N5O11P2	0	0	0	746.188	0	0	1933.65	0	0	2282.56	0	0	6530.66	10729.9	6022.73	9.27383	0	4688.92	0	0	0	0	0	0	0	0	0	0
GDP	C13-label-4	C10H15N5O11P2	4992.37	0	0	0	0	0	0	0	0	0	0	0	0	0	1430.64	0	0	0	0	0	0	0	0	0	0	0	0	0
GDP	C13-label-5	C10H15N5O11P2	5372.4	10157.3	8662.13	4829.68	3048.01	2750.52	2897.19	3497.15	2551.04	0	0	2835.34	0	0	3133.11	3011.6	2087.54	0	0	3609.83	6.25832e+06	5.75891e+06	6.23358e+06	7.10491e+06	7.82929e+06	6.67521e+06	7.84719e+06	7.91991e+06
GDP	C13-label-8	C10H15N5O11P2	1737.8	0	1868.25	0	0	0	0	0	0	2847.6	0	0	0	0	0	0	0	3034.73	0	0	0	0	0	0	0	0	0	0
GTP	C12 PARENT	C10H16N5O14P3	17641.4	38829.5	32581.1	39362.8	54915.1	77572	95691.9	49378.1	72981.1	53758.3	33289.7	62244.4	28857.8	39807.1	60363.9	49186.1	45070.3	11105.6	48614.1	47392.7	0	0	0	0	0	0	0	0
GTP	C13-label-1	C10H16N5O14P3	0	0	0	0	0	0	1557.26	0	0	0	148.887	852.949	0	0	0	0	0	0	0	0	47827	19751.2	22137.1	37885.7	53601.7	61032.2	31476.5	30873.2
GTP	C13-label-2	C10H16N5O14P3	0	0	0	0	0	1520.43	0	0	0	0	0	0	0	0	0	0	4005.55	0	0	0	0	0	3664.38	0	0	0	0	4192.39
GTP	C13-label-3	C10H16N5O14P3	7117.03	17867.9	0	0	0	13564.1	0	0	15680.3	0	0	0	0	0	0	0	0	0	18709.6	0	0	0	0	0	0	0	0	0
GTP	C13-label-8	C10H16N5O14P3	0	0	0	0	4966.56	0	0	0	0	0	0	0	0	0	0	0	0	0	0	0	0	0	0	0	0	0	0	0
UMP	C12 PARENT	C9H13N2O9P	4.19399e+06	3.96973e+06	3.20693e+06	3.73496e+06	2.58481e+06	2.43862e+06	6.43926e+06	3.73534e+06	2.87264e+06	3.5296e+06	3.80968e+06	3.97096e+06	4.23355e+06	3.62468e+06	4.18755e+06	3.85149e+06	4.19769e+06	9.60776e+06	3.96471e+06	3.65062e+06	0	0	0	0	0	0	0	0
UMP	C13-label-1	C9H13N2O9P	14391.8	0	0	0	0	0	0	0	0	0	0	0	0	0	0	0	0	0	0	0	626692	874340	792270	788083	726117	520879	500871	694819
UMP	C13-label-2	C9H13N2O9P	7511.23	0	2482	5335.43	17253.2	6392.69	69449.5	21047.9	61.7851	0	18152.2	28684.9	35742.9	11648.9	46337.1	0	19363.1	0	0	19199.5	0	0	0	0	2224.07	0	0	740.876
UMP	C13-label-3	C9H13N2O9P	0	5643.91	0	4297.82	0	0	0	0	0	0	0	0	0	0	0	0	0	0	0	0	172747	181028	189348	195760	174761	210271	173850	195792
UMP	C13-label-5	C9H13N2O9P	29941.6	30401.2	10196.2	38549.1	42129.9	22338.8	13559.4	26748.3	18722.5	26338.1	24458.9	35935.1	27862.1	19552.4	13376.2	20826.5	40141.5	10057.4	27620.7	19397.8	6223.65	1436.76	0	3380.9	9465.55	1615.71	0	0
UMP	C13-label-6	C9H13N2O9P	6100.11	0	0	0	0	0	0	0	0	0	0	0	0	0	0	5279.26	0	0	4807.69	0	1269.21	0	3175.63	1366.75	3392.64	0	0	3739.31
UMP	C13-label-7	C9H13N2O9P	0	0	7506.76	0	4742.49	0	4864.22	0	6745.68	0	7219.1	13776.2	0	8383.45	8390.88	0	5860.39	0	0	4888.13	0	0	0	2914.54	0	0	1397.92	0
UDP	C12 PARENT	C9H14N2O12P2	3.26788e+06	6.29883e+06	5.88661e+06	5.32007e+06	6.41009e+06	6.01778e+06	9.95868e+06	5.80235e+06	6.59276e+06	6.55373e+06	6.7255e+06	7.08379e+06	5.21619e+06	7.02238e+06	7.03202e+06	7.48482e+06	7.36317e+06	3.43584e+06	8.13662e+06	9.28443e+06	0	0	0	0	0	0	0	0
UDP	C13-label-1	C9H14N2O12P2	0	14370.3	0	0	0	0	0	0	0	0	0	46485.9	0	0	0	0	0	0	0	32651.1	0	0	0	0	0	0	0	0
UDP	C13-label-2	C9H14N2O12P2	61124	64423.1	21439.6	90357	111014	85332.7	181309	83993.8	67267.6	31359.9	130002	140578	69980.1	109264	102328	95801.9	120984	33589.5	108252	142041	0	0	2671.88	3523.33	3777.46	3673.76	3866.95	2149.99
UDP	C13-label-3	C9H14N2O12P2	7629.32	8063.53	9901.59	0	17651.6	22219.2	13133.4	14181.1	7553.81	5815.72	10864.3	16262	1933.77	4388.93	20291.6	2263.81	8678.72	3604.57	11787.6	23574.9	0	0	0	0	0	0	0	0
UDP	C13-label-4	C9H14N2O12P2	0	0	0	0	0	0	0	0	0	0	0	0	0	0	0	0	0	0	0	0	20921	34132.6	163210	111226	109957	62981.5	76563.4	81077.2
UDP	C13-label-5	C9H14N2O12P2	36795.5	47563.5	63873.5	69212	88162.5	70609.2	44864.6	66533.1	82996.3	83930.3	51665.1	102011	45698.7	95197.3	73293.7	72057	61995.1	0	72913.6	69307.5	0	0	0	2220.78	338.105	0	4467.06	1615.53
UDP	C13-label-6	C9H14N2O12P2	5524.08	8191.49	11052.2	706.748	5063.98	5789.7	2411.03	2273.14	8030.7	0	362.152	1351.63	2602.6	0	452.383	6016.91	0	101240	30021.4	0	0	0	0	0	0	0	0	0
UDP	C13-label-7	C9H14N2O12P2	0	0	1901.04	0	0	0	0	0	0	0	0	0	2029.86	0	0	0	0	4530.9	0	0	0	0	9723.2	9684.85	14408.6	17149	18149	15304.8
UTP	C12 PARENT	C9H15N2O15P3	132458	577725	569496	347910	1.05782e+06	785927	1.61226e+06	603673	1.23089e+06	848165	1.24806e+06	1.31457e+06	559734	1.36461e+06	907573	980612	842842	88105.5	1.32464e+06	1.35126e+06	0	0	0	0	0	0	0	0
UTP	C13-label-1	C9H15N2O15P3	0	695.475	0	0	8306.03	3870.35	0	0	11092.4	0	0	0	0	0	0	2329.57	240.652	5041.39	0	0	0	0	0	0	0	0	0	0
UTP	C13-label-2	C9H15N2O15P3	7855.05	11424.3	15795.7	6113.77	31310.1	22314.9	39026	19274	30782.9	18143.8	24129.3	34240.1	17414.6	36378.3	25248.6	27991.6	23935.4	0	26700.1	34746.5	0	0	1830.37	0	0	0	0	0
UTP	C13-label-3	C9H15N2O15P3	2175.67	0	0	0	0	0	0	0	0	0	0	0	0	0	0	948.374	0	0	503.456	0	0	0	0	0	0	0	0	0
UTP	C13-label-4	C9H15N2O15P3	1325.37	2259.67	0	0	0	0	0	0	0	0	0	0	0	0	0	0	0	0	0	0	0	0	5918.56	4914.62	7246.15	6904.57	9419.97	6731.87
UTP	C13-label-5	C9H15N2O15P3	18597.5	10951	4130.7	11941.2	0	5440.93	0	0	3386.1	2897.25	0	0	0	0	0	0	0	0	0	0	0	0	0	0	0	0	0	0
UTP	C13-label-6	C9H15N2O15P3	0	0	0	0	0	0	0	2114.65	0	0	0	0	0	0	0	0	0	0	0	0	6.79047e+06	8.2247e+06	6.53409e+06	7.09012e+06	7.71798e+06	6.32411e+06	7.72543e+06	9.94594e+06
UTP	C13-label-7	C9H15N2O15P3	2495.94	0	0	0	0	0	0	0	0	0	0	0	0	0	0	0	0	0	0	0	0	0	12058.1	0	0	0	0	0
NAD	C12 PARENT	C21H27N7O14P2	5.92397e+06	7.11218e+06	8.74466e+06	7.93673e+06	9.51984e+06	7.64915e+06	4.91535e+06	8.16155e+06	9.90509e+06	8.69926e+06	8.16444e+06	8.06876e+06	8.41931e+06	8.54984e+06	6.96225e+06	9.05055e+06	8.42537e+06	2.67565e+06	7.57548e+06	7.51629e+06	68985.6	76281.8	48300.3	30847.8	80716.2	70615.5	91439.6	116726
NAD	C13-label-1	C21H27N7O14P2	0	0	0	0	41091.8	10444.9	0	91915.3	0	0	0	0	0	31263.8	0	8671.5	81796.2	0	0	22767	0	395.2	0	0	0	0	0	0
NAD	C13-label-10	C21H27N7O14P2	0	0	0	0	0	0	0	0	0	0	5776.24	0	0	0	0	0	0	0	0	0	0	0	0	0	0	0	0	0
NAD	C13-label-2	C21H27N7O14P2	59001.4	109367	133647	162293	111051	112734	87000.9	116129	156225	156580	167490	141905	63366.5	132859	97463.5	161784	129250	50381	124785	156704	15608.5	33707.2	30502.8	43669	34385.4	25076.7	14282.5	38723.5
NAD	C13-label-21	C21H27N7O14P2	0	0	0	0	0	9944.5	0	0	0	0	0	0	0	0	0	0	0	0	0	0	2730.19	0	0	0	0	0	0	0
NAD	C13-label-3	C21H27N7O14P2	0	16970.9	15026.5	1508.53	4452.93	3335.68	0	5729.9	12725.5	13327.7	14883.2	19317.6	14222	18926.5	10038.4	5903.08	24034	2773.24	17591.5	2721.33	4906.94	0	8791.23	5916.82	0	0	5784.73	0
NAD	C13-label-4	C21H27N7O14P2	0	0	0	0	0	0	0	0	0	0	0	0	3085.22	0	0	0	0	0	0	0	0	0	0	0	0	0	0	0
NAD	C13-label-5	C21H27N7O14P2	8662.48	10772.8	23358.8	19860.1	30073.8	3065.55	0	0	0	0	5551.76	14305.5	0	8288	10843.7	17574.9	8450.32	4186.47	8748.96	18836.8	3.55544e+06	4.67427e+06	5.84375e+06	5.27962e+06	5.22408e+06	4.24139e+06	5.21796e+06	4.80272e+06
NAD	C13-label-7	C21H27N7O14P2	0	0	0	0	0	0	0	0	0	0	0	0	0	0	0	0	3098.58	0	12019.9	0	0	0	0	0	0	0	0	0
NAD	C13-label-9	C21H27N7O14P2	0	0	10939	0	0	0	0	0	0	0	0	0	0	0	0	0	0	0	0	0	50502.2	63328.2	111653	109127	97466.4	58973.3	81848.7	81441.2
NADP	C12 PARENT	C21H28N7O17P3	493841	499513	478784	442579	565757	427589	224949	412892	424563	413573	440124	395255	425584	470684	467769	471937	521278	209780	317133	431770	6748.53	7093.98	3586.52	0	15912.2	6355.7	1447.27	12056.9
NADP	C13-label-1	C21H28N7O17P3	0	3210.13	27852.1	0	0	0	2874.13	0	1431.7	6910.32	0	11886	0	12141.3	0	0	0	1439.37	0	0	0	0	0	0	0	0	0	0
NADP	C13-label-11	C21H28N7O17P3	0	0	3814.29	0	0	0	0	0	0	0	0	0	0	0	0	0	0	0	0	0	10142.6	14549.6	55348.5	50777.8	50622.9	47127.9	61893	26316.2
NADP	C13-label-18	C21H28N7O17P3	0	0	0	0	0	0	0	2734.94	0	0	0	0	0	0	0	0	0	0	0	0	17666.2	9189.43	13543.5	24544.1	35954.3	7054.34	27769.4	33986.5
NADP	C13-label-2	C21H28N7O17P3	17225.7	17193.9	0	436.345	17035.4	0	0	7048.06	11771	0	3424.52	0	0	7541.43	10792.1	3348.37	0	9442.74	0	5608.82	0	1422.03	2393.91	2104.32	0	0	0	1349.94
NADP	C13-label-21	C21H28N7O17P3	0	0	0	0	0	0	0	0	0	7319.23	3597.01	0	2949.48	0	0	0	0	4983.95	0	0	136774	239921	667302	474856	497894	381521	558149	353757
NADP	C13-label-3	C21H28N7O17P3	2019.42	0	0	0	1452.71	0	0	0	0	0	0	0	0	0	0	0	0	0	0	0	5312.48	0	0	5136.55	7207.48	4175.63	5120.4	0
NADP	C13-label-5	C21H28N7O17P3	0	4904.04	0	4363.9	7353.06	0	8929.24	0	0	0	4440.88	0	0	4309.61	0	0	0	0	0	0	0	1816.56	14992.8	10006.4	16662.8	5998.35	6562.32	9083.04
GSH	C12 PARENT	C10H17N3O6S	3.02249e+07	2.3785e+07	3.26327e+07	3.21729e+07	3.75844e+07	4.0978e+07	4.88981e+07	3.29522e+07	3.7974e+07	3.08293e+07	2.2258e+07	2.34504e+07	1.7373e+07	3.71285e+07	2.53933e+07	2.5969e+07	2.45764e+07	2.93639e+07	3.60494e+07	1.66282e+07	0	0	0	0	0	0	2499.18	0
GSH	C13-label-1	C10H17N3O6S	0	87677.8	0	0	0	44544	0	0	0	171219	0	0	0	0	0	0	0	166091	0	449.304	0	0	0	0	0	0	0	0
GSH	C13-label-2	C10H17N3O6S	162183	79378.6	17697.8	673.717	6238.21	0	7119.33	0	0	0	20783.4	61030.7	11787	22052.3	0	28004	47278.3	0	0	0	2441.87	0	2707.16	0	0	0	0	0
GSH	C13-label-3	C10H17N3O6S	15031.1	43698.8	42794.6	21652.1	39886.6	17656.5	13290.5	12711.6	12364.9	1170.61	0	0	0	27470.7	8011.02	3086.78	0	32683.7	6573.25	0	0	0	2144.67	0	0	2583.31	0	0
GSH	C13-label-4	C10H17N3O6S	29549.1	20881.4	21291.9	15663.6	13066.4	19811.7	6721.68	3710.36	18904.6	4038.3	11087.9	0	0	6658.36	0	7456.77	0	0	14504.9	5349.67	0	0	0	0	0	0	0	0
GSH	C13-label-5	C10H17N3O6S	15371.4	4514.16	12426.5	5614.91	0	0	10116.9	0	0	0	0	0	0	0	0	0	0	8814.98	0	0	0	0	0	0	0	0	0	0
GSH	C13-label-6	C10H17N3O6S	0	0	0	0	0	0	0	0	14991.4	0	0	4770.82	8206.19	0	4279.49	0	0	5307.22	0	5614.03	4.02011e+06	5.90316e+06	6.11556e+06	5.66868e+06	5.14311e+06	5.34953e+06	5.32977e+06	6.64045e+06
GSSG	C12 PARENT	C20H32N6O12S2	8.39614e+06	9.28182e+06	9.60103e+06	8.21059e+06	1.06406e+07	8.69938e+06	1.31449e+07	1.02524e+07	8.68897e+06	8.93702e+06	1.50144e+07	1.39736e+07	1.42782e+07	1.3806e+07	1.34802e+07	1.24331e+07	1.28357e+07	1.49335e+07	1.12311e+07	1.53264e+07	0	0	0	11790.6	72547.6	13805.8	0	71887.6
GSSG	C13-label-1	C20H32N6O12S2	57646.8	61264.8	0	0	94187.3	0	316703	0	0	0	0	127705	0	92801	96761.5	10758.9	17255.3	213935	8496.24	0	0	0	0	0	0	0	0	0
GSSG	C13-label-14	C20H32N6O12S2	0	0	0	14846.1	16341.5	21364.9	14703.8	26573.3	0	30626.2	33839.1	51942.2	17903.4	29207.7	48432.4	0	32516.1	0	0	81483.5	42266.8	76503.3	82332	184419	55029.9	66801.8	69976.8	107217
GSSG	C13-label-15	C20H32N6O12S2	0	3292.84	0	3215.9	3790.69	9665.14	16768.6	8521.86	0	12672.7	15981.6	21451.8	4574.05	11344.6	18857.5	0	13529.6	0	0	8580.64	0	0	0	0	0	0	0	0
GSSG	C13-label-16	C20H32N6O12S2	0	0	0	0	0	0	2971.06	0	0	0	0	0	0	3737.6	0	0	0	0	0	0	7062.19	1466.66	47817.2	0	0	42221.1	0	46322
GSSG	C13-label-19	C20H32N6O12S2	0	0	0	0	0	0	0	0	0	0	0	0	0	0	2168.34	0	0	0	0	0	0	12991.3	5846.84	13472.7	4626.22	0	10074.3	4278.39
GSSG	C13-label-2	C20H32N6O12S2	102800	90904.8	78129.8	60050.8	125646	77453.8	27524.9	46491.1	78885.1	44647.7	115496	58210.6	58498	146858	25648	115406	30963.2	118075	144387	100991	0	3967.82	9638.64	11121.3	0	2928.63	0	6908.82
GSSG	C13-label-3	C20H32N6O12S2	7202.44	0	9531.5	16210.9	0	0	0	0	0	0	0	1827.68	0	0	18816	11245.5	0	15534	766.872	0	9068.53	0	4929.87	5836.36	0	10528.9	5325.78	16255.9
GSSG	C13-label-4	C20H32N6O12S2	12312.4	2029.01	994.021	0	0	3771.17	1828.1	0	0	2213.63	0	3308.5	0	0	0	6065.79	1821.03	0	168.803	4306.44	0	0	0	7075.01	0	0	0	0
GSSG	C13-label-5	C20H32N6O12S2	0	0	0	0	0	0	0	0	0	0	0	0	0	0	0	0	0	0	3006.4	0	0	0	0	0	0	0	0	0
Lysine	C12 PARENT	C6H14N2O2	9.2311e+06	6.83693e+06	6.69617e+06	8.91321e+06	8.89325e+06	8.01191e+06	7.04026e+06	1.06718e+07	1.14871e+07	1.2036e+07	6.0056e+06	5.95192e+06	1.34422e+07	7.45617e+06	6.15937e+06	1.51499e+07	1.30349e+07	1.25911e+07	8.18039e+06	1.01834e+07	127626	505399	516392	594066	313630	359894	319914	412596
Lysine	C13-label-1	C6H14N2O2	0	0	0	0	0	0	0	0	0	0	0	0	0	0	0	0	0	0	0	0	0	30952.8	180.532	0	0	19650.8	0	10729.1
Lysine	C13-label-2	C6H14N2O2	0	0	0	0	0	0	0	0	0	0	0	0	0	0	0	0	0	0	0	0	0	12722.8	0	0	0	0	0	0
Lysine	C13-label-3	C6H14N2O2	448.868	0	0	0	0	0	0	0	0	0	0	0	0	0	0	0	0	0	0	0	0	0	4908.14	3523.58	0	0	3514.61	3882.7
Tryptophan	C12 PARENT	C11H12N2O2	1.61778e+06	1.24724e+06	1.67913e+06	1.32984e+06	1.75625e+06	2.62779e+06	4.46169e+06	2.2851e+06	2.2243e+06	2.35282e+06	2.32708e+06	3.01786e+06	3.49202e+06	3.02557e+06	2.75941e+06	3.66527e+06	3.52416e+06	4.46261e+06	3.44778e+06	2.78824e+06	0	4829.23	9739.98	12004.3	0	3341.46	0	7608.12
Tryptophan	C13-label-1	C11H12N2O2	0	0	0	0	0	0	0	0	0	0	0	0	0	0	0	0	0	0	0	0	0	0	0	0	0	0	0	0
Tryptophan	C13-label-11	C11H12N2O2	0	0	0	0	0	0	0	0	2458.94	0	0	0	0	0	0	0	4498.66	0	0	0	0	0	0	7204.9	0	0	0	0
Tryptophan	C13-label-2	C11H12N2O2	0	0	0	0	0	0	0	0	0	0	0	0	0	0	0	15907.8	0	0	0	0	0	0	0	0	0	0	0	0
Tryptophan	C13-label-5	C11H12N2O2	4347.23	0	0	6712.13	0	6866.87	6015.3	5821.04	3201.84	3303.45	2110.24	0	13337.4	10639.4	7128.88	8282.1	5433.05	2543.66	0	7175.09	859745	1.07485e+06	1.11256e+06	1.01415e+06	853454	936441	681727	1.10118e+06
Tryptophan	C13-label-8	C11H12N2O2	0	3531.56	0	2619.09	6116.46	0	2523.52	0	0	3669.03	3007.62	1999.62	5159.97	7928.93	7068.26	0	3622.89	4160.53	0	0	0	20015.8	37492.3	1160.61	0	0	2623	521.888
Tryptophan	C13-label-9	C11H12N2O2	0	0	0	5628.51	0	0	0	0	0	0	0	0	0	0	0	0	0	0	0	0	0	0	0	0	0	0	2986.18	0
Phenylalanine	C12 PARENT	C9H11N1O2	6.64248e+06	5.75894e+06	6.7056e+06	7.18431e+06	6.57361e+06	7.31748e+06	1.22973e+07	8.35873e+06	8.03664e+06	8.01609e+06	9.09626e+06	1.10162e+07	1.10174e+07	1.148e+07	8.84253e+06	1.05945e+07	9.46768e+06	1.12434e+07	1.03975e+07	1.20767e+07	0	0	0	0	0	0	0	0
Phenylalanine	C13-label-1	C9H11N1O2	0	0	0	0	0	0	4458.86	0	0	0	0	0	0	0	0	0	23746.5	0	0	0	76028.5	167073	67582	73329.5	45540.9	44924.3	53157.2	92219.8
Phenylalanine	C13-label-2	C9H11N1O2	0	115.852	0	0	0	0	0	0	0	0	0	0	0	0	0	5303.3	0	0	0	0	0	5379.76	2429.69	3781.4	2960.76	9252.08	6884.28	2798.83
Phenylalanine	C13-label-3	C9H11N1O2	2027.23	1631.55	2217.84	0	1467.31	2003.67	740.091	0	3688.89	3222.13	0	4372.55	3441.55	2207.07	3263.3	1619.16	0	2380.44	1381.38	0	0	1713.11	12565.2	11291.3	0	10745.9	0	3988.41
Phenylalanine	C13-label-5	C9H11N1O2	5119.08	0	0	11885.8	6772.87	11545.7	10315	14332	0	0	11324.2	21074.6	13665.3	20764.7	17074.5	0	9853.21	0	5151.3	36957	0	6046.82	568.923	0	1576.05	260.355	0	930.089
Phenylalanine	C13-label-6	C9H11N1O2	0	0	0	0	0	0	0	0	0	0	0	0	0	0	0	0	0	0	0	0	9404.35	4097.32	7617.9	0	8795.07	5796.8	4375.33	7038.61
Phenylalanine	C13-label-8	C9H11N1O2	633287	640318	569568	465402	666537	729089	733064	774512	779758	723489	693960	696827	681290	628390	761720	766227	772481	668334	673474	801385	0	0	0	2872.95	0	0	0	2345.88
Phenylalanine	C13-label-9	C9H11N1O2	35793.6	46010.9	43677.4	20273.8	48238.8	48025.7	41268.4	47961	57474.1	37330.7	40694.8	44546.2	47273.1	37226.9	47608.4	47499.2	44449	48162.3	29625.7	33943.7	0	0	0	0	0	0	0	0
Methionine	C12 PARENT	C5H11N1O2S1	1.49028e+06	1.36607e+06	1.25814e+06	1.74859e+06	1.40639e+06	723852	1.92068e+06	1.05023e+06	973597	995453	1.37016e+06	1.44273e+06	1.20504e+06	1.09662e+06	1.38764e+06	899196	1.22893e+06	1.17386e+06	1.02244e+06	1.88864e+06	97045.3	197418	103747	99202.2	66772.4	68645.5	69862.7	119533
Methionine	C13-label-1	C5H11N1O2S1	64.3656	0	971.248	0	0	15058.5	0	687.655	0	11338.6	4008.45	0	6903.22	5678.72	0	0	0	0	0	0	0	0	5756.3	5687.4	0	6078.05	0	0
Methionine	C13-label-2	C5H11N1O2S1	3457.17	0	0	0	1730.86	0	2406.62	0	0	0	0	0	2203.46	0	0	0	0	0	0	0	0	0	0	0	2975.76	0	0	0
Methionine	C13-label-3	C5H11N1O2S1	0	0	0	0	0	0	0	0	6118.6	0	0	0	0	0	0	0	0	0	0	0	0	4831.48	990.018	0	1336.29	537.848	0	951.593
Methionine	C13-label-4	C5H11N1O2S1	0	1087.53	0	0	1859.54	0	0	0	1579.27	0	0	0	0	0	0	0	1201.57	1062.88	1538.29	1403.92	0	0	0	0	0	0	0	0
Threonine	C12 PARENT	C4H9NO3	1.48194e+06	1.62398e+06	1.51035e+06	1.76631e+06	1.73588e+06	1.20378e+06	1.71055e+06	1.73351e+06	1.75139e+06	1.666e+06	1.44823e+06	1.67393e+06	2.26133e+06	1.95917e+06	1.44179e+06	1.71299e+06	1.82557e+06	2.34253e+06	1.2373e+06	1.86785e+06	3.80591e+07	3.69326e+07	4.29873e+07	4.74974e+07	3.76371e+07	4.18132e+07	4.27441e+07	4.51445e+07
Threonine	C13-label-1	C4H9NO3	0	0	0	0	0	16617.5	13630.4	0	0	0	0	3953.96	4355.54	0	0	0	0	0	0	0	43274.8	110652	0	0	270830	156526	34379.4	48565.2
Threonine	C13-label-2	C4H9NO3	0	7444.07	0	0	1338.78	0	0	2175.95	0	0	0	1759.59	1437.65	21096.4	0	0	0	0	6914.93	3154.97	14538.3	9081.19	8258.68	11041.9	7004.35	0	0	15606.6
Isoleucine	C12 PARENT	C6H13N1O2	5.4326e+06	4.69035e+06	5.60293e+06	5.83783e+06	2.23708e+06	6.28264e+06	2.89139e+06	6.1848e+06	342858	290136	4.60447e+06	5.16844e+06	4.4062e+06	361579	5.09702e+06	4.46856e+06	6.16799e+06	7.09948e+06	217272	5.16956e+06	105439	70641.2	186428	152634	83111.5	156992	117402	59384.1
Isoleucine	C13-label-1	C6H13N1O2	0	0	12201.7	0	182285	0	222544	0	360411	289744	0	0	0	308172	0	0	0	0	333494	0	0	12518.8	29498.7	3811.79	2613.05	32608.2	40579.6	19166.8
Isoleucine	C13-label-2	C6H13N1O2	0	0	165.401	0	0	0	0	0	0	0	0	0	0	0	0	0	0	0	0	0	0	7350.33	6595.61	8963.08	0	0	0	0
Isoleucine	C13-label-5	C6H13N1O2	0	5182.58	0	0	0	0	0	0	0	0	0	0	0	0	0	0	0	0	0	0	10525.4	0	0	0	0	0	0	0
Leucine	C12 PARENT	C6H13N1O2	1.03093e+07	9.16806e+06	9.91096e+06	1.11837e+07	1.00445e+07	1.06366e+07	1.12854e+07	1.08727e+07	1.0734e+07	1.11193e+07	8.26584e+06	9.54118e+06	7.94374e+06	1.08558e+07	8.94121e+06	8.34291e+06	1.12444e+07	1.39541e+07	1.14305e+07	1.03909e+07	0	0	0	0	8480.43	0	0	0
Leucine	C13-label-1	C6H13N1O2	0	0	9058.05	0	0	0	0	0	0	0	0	0	0	8810.82	0	0	0	0	0	0	872100	924140	1.70101e+06	1.74699e+06	1.18597e+06	1.27449e+06	1.20845e+06	1.59191e+06
Leucine	C13-label-2	C6H13N1O2	0	0	0	0	0	0	0	0	0	0	0	0	0	0	869.03	0	0	0	0	0	0	0	0	0	0	0	0	0
Leucine	C13-label-5	C6H13N1O2	0	0	0	0	0	0	2932.09	0	0	0	0	0	0	0	0	0	0	0	0	0	0	0	0	0	0	0	0	0
Valine	C12 PARENT	C5H11NO2	1.43637e+06	1.37443e+06	1.54122e+06	1.71367e+06	1.55092e+06	1.40218e+06	1.79434e+06	1.58669e+06	1.75631e+06	1.68635e+06	1.30403e+06	1.45084e+06	1.35201e+06	1.74702e+06	1.52567e+06	1.25464e+06	1.49128e+06	2.18913e+06	1.80252e+06	1.55148e+06	4573.15	0	0	0	0	0	0	0
Valine	C13-label-1	C5H11NO2	0	0	0	0	0	0	0	0	0	0	0	0	0	0	0	0	0	0	0	0	0	1913.1	0	0	0	6040.15	0	0
Valine	C13-label-2	C5H11NO2	0	0	0	0	0	0	0	0	0	0	0	0	0	0	0	0	0	0	0	0	0	0	0	0	0	0	0	0
Valine	C13-label-4	C5H11NO2	0	0	0	0	0	0	0	0	0	0	0	0	0	0	0	0	0	0	997.937	0	345418	482945	1.91742e+06	1.86065e+06	2.0001e+06	1.75338e+06	1.75227e+06	1.97745e+06
Asparagine	C12 PARENT	C4H8N2O3	2.61125e+06	2.63964e+06	2.6728e+06	3.21145e+06	3.6937e+06	2.29413e+06	7.87681e+06	3.53295e+06	3.39217e+06	3.63045e+06	3.33648e+06	3.53657e+06	4.68381e+06	3.57064e+06	2.81411e+06	2.80698e+06	2.67057e+06	5.23605e+06	3.77395e+06	4.19303e+06	0	0	0	0	0	0	0	0
Asparagine	C13-label-1	C4H8N2O3	0	0	0	0	0	0	0	0	0	0	0	0	0	0	0	0	0	0	0	0	0	0	0	0	0	0	0	0
Asparagine	C13-label-2	C4H8N2O3	4925.81	7447.25	8446.99	8089	2515.77	9508.34	0	3826.15	186.194	1251.21	3472.79	352.432	0	3040.47	373.253	2975.89	0	4456.8	719.874	8632.01	0	0	0	0	0	0	2893.11	0
Asparagine	C13-label-3	C4H8N2O3	0	0	0	0	0	0	0	0	0	0	0	0	12670.5	0	0	0	0	0	0	4910.11	5.94869e+06	7.30685e+06	1.13337e+07	1.11165e+07	1.30059e+07	1.22495e+07	1.27562e+07	1.40203e+07
Tyrosine	C12 PARENT	C9H11N1O3	1.19235e+06	877917	1.11476e+06	1.06924e+06	1.18381e+06	1.29496e+06	2.91433e+06	1.35062e+06	1.35461e+06	1.30874e+06	1.3148e+06	1.48194e+06	2.45479e+06	1.51267e+06	1.2816e+06	1.49815e+06	1.47225e+06	1.88468e+06	1.52408e+06	1.72824e+06	0	0	0	8940.12	0	0	0	0
Tyrosine	C13-label-1	C9H11N1O3	0	0	0	0	0	0	0	0	0	0	0	0	0	0	0	0	0	0	0	0	0	0	0	0	0	0	0	0
Tyrosine	C13-label-2	C9H11N1O3	263.518	0	0	0	0	0	0	0	0	0	0	0	0	0	0	0	0	0	0	0	0	0	0	0	0	0	0	0
Tyrosine	C13-label-3	C9H11N1O3	11460.6	11444.3	8917.43	7291.59	10237.4	12722.8	9010.75	7925.52	10108.3	14718.1	17803.3	12876.8	12869.7	16952.6	11742.6	23088.3	10647.1	12208.2	9493.09	25716.8	0	0	5427.16	0	0	0	0	0
Tyrosine	C13-label-4	C9H11N1O3	0	0	644.902	0	0	0	0	0	0	139.696	0	0	0	0	0	1208.35	0	0	0	0	2.5332e+06	3.16181e+06	4.88915e+06	5.09779e+06	5.62542e+06	380946	5.46401e+06	6.06827e+06
Tyrosine	C13-label-5	C9H11N1O3	25299.3	22324	1516.73	48204.2	22650	26592.5	48373.2	44869.3	0	12977.6	76466.9	63889.4	41926.6	43954.7	48749.9	1577.23	43352.2	0	0	26013.9	37409	9096.55	0	0	0	255876	0	0
Tyrosine	C13-label-6	C9H11N1O3	6333.35	2095.07	0	1515.12	2784.89	2731.43	771.945	676.145	2433.86	927.394	450.272	3010.27	4614.24	552.858	1562.88	4150.09	508.346	1639	2460.06	3427.92	0	0	0	0	0	0	0	0
Tyrosine	C13-label-7	C9H11N1O3	2487.06	5517.97	5204.81	8072.7	5174.62	4005.75	5455.97	5513.22	1452.42	3032.45	2299.27	3921.34	2055.16	3717.79	3099.7	4151.24	1299.99	1332.08	1663.08	2436.42	0	0	0	0	0	0	0	0
Tyrosine	C13-label-8	C9H11N1O3	8824.31	15272.8	12879.2	6013.79	12414.5	11040.9	4725.92	9856.24	11465.1	7270.12	8118.47	8605.02	9595.92	6989.97	9997.31	11234.1	8524.22	10659.7	6974.91	5786.32	0	0	5427.36	0	0	0	0	0
Tyrosine	C13-label-9	C9H11N1O3	6725.5	6639.59	4276.46	4933.83	4492.79	1832.43	0	1821.83	0	1669.33	28794	10734.3	0	17187.6	7294.33	22201	1600.03	1130.41	5094.02	33343.7	0	0	0	0	0	0	0	0
Arginine	C12 PARENT	C6H14N4O2	2.42559e+06	1.63291e+06	2.22856e+06	2.2941e+06	2.87352e+06	1.74233e+06	1.7047e+06	2.42063e+06	2.51074e+06	2.74612e+06	1.82118e+06	1.89352e+06	3.61202e+06	2.56739e+06	1.85543e+06	3.12598e+06	2.76846e+06	2.56702e+06	1.67588e+06	3.20334e+06	1.79293e+06	1.97529e+06	2.8761e+06	2.96337e+06	2.25971e+06	2.49114e+06	2.04763e+06	2.06172e+06
Arginine	C13-label-1	C6H14N4O2	0	0	0	0	0	0	0	0	0	0	0	2832.11	0	0	0	0	0	0	0	0	26573.7	0	0	0	3705.37	0	0	0
Arginine	C13-label-2	C6H14N4O2	0	778.776	2328.63	0	2580.58	0	0	0	0	0	0	0	0	947.703	0	0	0	0	0	0	0	10501.2	2430.3	0	0	0	0	0
Arginine	C13-label-3	C6H14N4O2	0	0	0	3680.7	0	0	0	0	0	0	0	0	0	0	0	0	0	0	0	0	0	0	0	0	0	0	0	0
Histidine	C12 PARENT	C6H9N3O2	4.13321e+06	4.12879e+06	4.10064e+06	4.55748e+06	5.11024e+06	3.02375e+06	4.11605e+06	4.94328e+06	6.11825e+06	5.32738e+06	3.87495e+06	3.58076e+06	5.43115e+06	3.88121e+06	3.71898e+06	3.38796e+06	3.39033e+06	2.71563e+06	2.92887e+06	3.62846e+06	868308	973132	2.23329e+06	2.23018e+06	1.76579e+06	1.60231e+06	1.66524e+06	2.07214e+06
Histidine	C13-label-1	C6H9N3O2	0	0	0	0	0	0	0	0	0	0	0	0	0	0	0	9476.48	0	0	0	0	2.07417e+06	822311	1.28661e+06	1.11145e+06	1.67812e+06	1.14478e+06	1.44729e+06	1.34713e+06
Histidine	C13-label-2	C6H9N3O2	1136.94	0	0	0	0	0	0	0	0	0	0	0	0	0	0	0	0	0	0	0	0	0	0	0	0	0	0	0
																							68016.3	6178.92	11354.1	9183.17	6326.55	5683.47	10255.4	15789.8
																							120323	11881.5	45994.9	7205.14	19039.9	14241.2	23092.5	35109.4
																							49146	59959.7	34090.7	43867.6	41491.5	37432.7	43734.7	44094.2
																							0	0	0	0	0	0	0	0
																							4.33825e+06	567080	1.59485e+06	345743	1.08065e+06	405501	672491	1.14287e+06
																							0	3403.81	0	3544.66	0	0	0	0
																							35892.7	9920.37	10421.3	9257.6	10215.5	2442.85	6450.83	8230.29
																							2.36318e+06	3.02034e+06	3.60912e+06	3.37498e+06	3.85684e+06	2.93047e+06	3.68122e+06	3.65646e+06
																							0	0	0	0	0	0	0	0
																							9025.38	8306.6	7374.9	6958.59	10847.5	15644.2	8804.54	9424.89
																							0	0	0	0	3010	0	0	0
																							0	0	0	5841.55	8879.92	0	0	0
																							0	0	1036.42	0	0	0	0	0
																							0	0	0	4135.22	0	0	0	0
																							4856.38	4015.7	6673.1	1828.41	4689.2	5077.43	0	8981.91
																							0	0	5189.22	6176.11	0	0	0	0
																							11090.8	6541.53	12228.7	6688.07	2905.7	6147.34	8124.96	0
																							0	0	0	0	0	0	0	0
																							9.73843e+06	1.12939e+07	1.37703e+07	1.0974e+07	1.11401e+07	1.05767e+07	9.23806e+06	7.97882e+06
																							9981.99	0	0	0	0	0	0	0
																							0	0	0	0	0	0	0	0
																							0	0	0	1023.29	0	0	976.039	0
																							0	0	0	0	0	0	0	0
																							2.71161e+06	3.22354e+06	3.74681e+06	3.26408e+06	3.15319e+06	3.37807e+06	3.05641e+06	2.6145e+06
																							0	17165.3	13331.1	26452.2	0	0	0	0
																							3946.7	2502.34	2913.19	0	1826.45	3332.23	6965.64	2462.1
																							0	0	3187.09	0	0	0	0	0
																							715.451	0	0	0	0	0	0	0
																							1207.24	810.255	0	0	0	0	0	0
																							0	0	0	0	0	0	0	0
																							5.983e+06	6.3789e+06	1.08099e+07	9.92765e+06	1.07596e+07	9.55317e+06	1.10167e+07	1.17034e+07
																							0	0	0	0	0	21982.3	0	0
																							0	0	0	0	0	0	0	0
																							4488.96	12343.4	1168.31	1820.1	1928.33	2125.82	2905.35	1323.73
																							0	0	0	0	0	0	0	0
																							11286.9	17344.3	14562.9	4192.01	13402.8	20725.2	12630.9	14610.9
																							0	0	0	0	0	0	0	0
																							0	0	0	0	0	0	0	0
																							1.16005e+06	1.35356e+06	1.00549e+06	844299	860570	832453	932813	866548
																							70655.3	99812.9	59705.7	52760.3	56425.6	51113.9	58802.9	49771.4
																							8.71675e+06	8.41867e+06	9.77239e+06	1.00424e+07	1.04001e+07	9.82728e+06	1.02442e+07	1.20278e+07
																							0	0	0	0	92351.2	0	0	81718.2
																							0	0	0	0	0	0	0	0
																							113937	111687	114079	121001	118957	104341	110054	140127
																							14490.9	23072.2	13683.5	20226.1	23183.3	20585.7	12954.6	28805.3
																							0	1861.6	2287.83	8186.21	5065.92	3776	0	0
																							0	0	0	0	0	0	4999.64	0
																							0	0	0	0	7643.88	0	0	0
																							37908.8	37045.9	82813	64076	75144.1	52549.1	89879.1	91090.9
																							2688.26	0	0	0	1374.97	0	0	16945.9
																							0	0	0	0	2226.83	0	0	0
																							0	0	0	3507.07	0	5363.87	0	0
